# Supplementary material for: Decoding the Human Face: Progress and Challenges in Understanding the Genetics of Craniofacial Morphology
Source: Annu Rev Genomics Hum Genet. Author manuscript; Available in PMC 2022 Sep 18. (PMC9482780; doi:10.1146/annurev-genom-120121-102607)
Supplement: Supplementary Tables 1-3 [file NIHMS1833977-supplement-Supplementary_Tables_1-3.xlsx]

## Sheet: Supplemental Table 1
Supplemental Table 1. Genes and pathways mutated in rare craniofacial disorders with Mendelian inheritance.
Gene	Broad functional class	Syndrome (MIM number)	Mouse mutant has craniofacial phenotype	Implicated by GWAS	GWAS facial phenotype	GWAS reported SNP	Author
CDCA7	Cell cycle regulation	Immunodeficiency-centromeric instability-facial anomalies syndrome 3 (616910)	0	0
CDK13	Cell cycle regulation	Congenital heart defects, dysmorphic facial features, and intellectual developmental disorder (617360)	1	0
CDKN1C	Cell cycle regulation	Beckwith-Wiedemann syndrome (130650), IMAGE syndrome (614732)	1	1	Upper lip/philtrum morphology	rs1536446	White, Indencleef et al. 2021
NDN	Cell cycle regulation	Prader-Willi syndrome (176270)	0	0
NEK1	Cell cycle regulation	Short-rib thoracic dysplasia 6 with or without polydactyly (263520)	0	0
ANKRD11	Chromatin modification/remodeling	KBG syndrome (148050)	1	0
ARID1B	Chromatin modification/remodeling	Coffin-Siris syndrome 1 (135900)	0	1
ASXL1	Chromatin modification/remodeling	Bohring-Opitz syndrome (605039), Myelodysplastic syndrome, somatic (614286)	1	0
ATRX	Chromatin modification/remodeling	Alpha-thalassemia/mental retardation syndrome (301040), Mental retardation-hypotonic facies syndrome, X-linked (309580)	0	0
BICRA	Chromatin modification/remodeling	Coffin-Siris syndrome 12 (619325)	0	0
BPTF	Chromatin modification/remodeling	Neurodevelopmental disorder with dysmorphic facies and distal limb anomalies (617755)	1	0
CHD7	Chromatin modification/remodeling	?CHARGE syndrome, CHARGE syndrome (214800), Hypogonadotropic hypogonadism 5 with or without anosmia (612370)	1	0
EED	Chromatin modification/remodeling	Cohen-Gibson syndrome (617561)	0	0
EP300	Chromatin modification/remodeling	Rubinstein-Taybi syndrome 2 (613684), Menke-Hennekam syndrome 2 (618333)	1	0
EZH2	Chromatin modification/remodeling	Weaver syndrome (277590)	0	0
HDAC8	Chromatin modification/remodeling	Cornelia de Lange syndrome 5 (300882)	1	1	Horizontal spacing of the inner canthi of the orbits	rs5959351	Lee, et al. 2017
KAT5	Chromatin modification/remodeling	Neurodevelopmental disorder wtih dysmorphic facies, sleep disturbance, and brain abnormalities (619103)	0	0
KAT6B	Chromatin modification/remodeling	SBBYSS syndrome (603736), Genitopatellar syndrome (606170)	1	1	Nose and philtrum morphology	rs138458666	White, Indencleef et al. 2021
KDM1A	Chromatin modification/remodeling	Cleft palate, psychomotor retardation, and distinctive facial features (616728)	0	1
KDM6A	Chromatin modification/remodeling	Kabuki syndrome 2 (300867)	1	0
KMT2D	Chromatin modification/remodeling	Kabuki syndrome 1 (147920)	1	0
MORC2	Chromatin modification/remodeling	Developmental delay, impaired growth, dysmorphic facies, and axonal neuropathy (619090)	0	0
NIPBL	Chromatin modification/remodeling	Cornelia de Lange syndrome 1 (122470)	1	0
NSD1	Chromatin modification/remodeling	Sotos syndrome 1 (117550)	0	0
PCGF2	Chromatin modification/remodeling	Turnpenny-Fry syndrome (618371)	1	0
PHF21A	Chromatin modification/remodeling	Intellectual developmental disorder with behavioral abnormalities and craniofacial dysmorphism with or without seizures (618725)	0	0
PHF8	Chromatin modification/remodeling	Intellectual developmental disorder, X-linked, syndromic, Siderius type (300263)	0	0
SMARCA4	Chromatin modification/remodeling	Coffin-Siris syndrome 4 (614609)	1	0
SMARCC2	Chromatin modification/remodeling	Coffin-Siris syndrome 8 (618362)	0	0
SMARCE1	Chromatin modification/remodeling	Coffin-Siris syndrome 5 (616938)	0	0
SRCAP	Chromatin modification/remodeling	Floating-Harbor syndrome (136140)	0	0
STAG2	Chromatin modification/remodeling	Mullegama-Klein-Martinez syndrome (301022), Holoprosencephaly 13, X-linked (301043)	0	1
CENPF	Chromosome organization/segregation	Stromme syndrome (243605)	0	0
CENPT	Chromosome organization/segregation	?Short stature and microcephaly with genital anomalies (618702)	0	0
CEP120	Chromosome organization/segregation	Short-rib thoracic dysplasia 13 with or without polydactyly (616300), Joubert syndrome 31 (617761)	0	0
CEP57	Chromosome organization/segregation	Mosaic variegated aneuploidy syndrome 2 (614114)	0	0
CKAP2L	Chromosome organization/segregation	Filippi syndrome (272440)	0	0
KIAA0753	Chromosome organization/segregation	?Orofaciodigital syndrome XV (617127)	0	0
SMC1A	Chromosome organization/segregation	Cornelia de Lange syndrome 2 (300590), Developmental and epileptic encephalopathy 85, with or without midline brain defects (301044)	0	0
SMC3	Chromosome organization/segregation	Cornelia de Lange syndrome 3 (610759)	1	0
SMCHD1	Chromosome organization/segregation	Bosma arhinia microphthalmia syndrome (603457)	0	0
DNMT3B	DNA methylation	Immunodeficiency-centromeric instability-facial anomalies syndrome 1 (242860)	1	1	Whole face morphology	rs1474738	White, Indencleef et al. 2021
CDC45	DNA repair/replication	Meier-Gorlin syndrome 7 (617063)	0	0
CDC6	DNA repair/replication	?Meier-Gorlin syndrome 5 (613805)	0	0
DDX11	DNA repair/replication	Warsaw breakage syndrome (613398)	0	0
FANCA	DNA repair/replication	Fanconi anemia, complementation group A (227650)	1	0
GMNN	DNA repair/replication	Meier-Gorlin syndrome 6 (616835)	0	0
ORC1	DNA repair/replication	Meier-Gorlin syndrome 1 (224690)	0	0
ACAN	Extracellular matrix/cell adhesion	Short stature and advanced bone age, with or without early-onset osteoarthritis and/or osteochondritis dissecans (165800), Spondyloepimetaphyseal dysplasia, aggrecan type (612813)	1	0
ANTXR1	Extracellular matrix/cell adhesion	GAPO syndrome (230740)	1	0
CCBE1	Extracellular matrix/cell adhesion	Hennekam lymphangiectasia-lymphedema syndrome 1 (235510)	0	0
CDH1	Extracellular matrix/cell adhesion	Blepharocheilodontic syndrome 1 (119580)	0	0
CDH11	Extracellular matrix/cell adhesion	Elsahy-Waters syndrome (211380)	0	0
CDH2	Extracellular matrix/cell adhesion	Agenesis of corpus callosum, cardiac, ocular, and genital syndrome (618929)	0	0
COL11A1	Extracellular matrix/cell adhesion	Marshall syndrome (154780), Fibrochondrogenesis 1 (228520), Stickler syndrome, type II (604841)	0	0
COL1A1	Extracellular matrix/cell adhesion	Osteogenesis imperfecta, type I (166200), Osteogenesis imperfecta, type II (166210), Osteogenesis imperfecta, type IV (166220), Osteogenesis imperfecta, type III (259420), Combined osteogenesis imperfecta and Ehlers-Danlos syndrome 1 (619115)	1	0
COL2A1	Extracellular matrix/cell adhesion	Stickler syndrome, type I (108300), Kniest dysplasia (156550), SMED Strudwick type (184250), Achondrogenesis, type II or hypochondrogenesis (200610), Spondyloperipheral dysplasia (271700), Stickler sydrome, type I, nonsyndromic ocular (609508)	1	0
DCHS1	Extracellular matrix/cell adhesion	Van Maldergem syndrome 1 (601390)	0	1
FAM20C	Extracellular matrix/cell adhesion	Raine syndrome (259775)	1	0
FBN1	Extracellular matrix/cell adhesion	Acromicric dysplasia (102370), Marfan syndrome (154700), Marfan lipodystrophy syndrome (616914)	1	0
FRAS1	Extracellular matrix/cell adhesion	Fraser syndrome 1 (219000)	0	0
FREM1	Extracellular matrix/cell adhesion	Manitoba oculotrichoanal syndrome (248450), Bifid nose with or without anorectal and renal anomalies (608980), Trigonocephaly 2 (614485)	1	1	Upper lip vermillion height	rs72713618	Lee, et al. 2017
GJA1	Extracellular matrix/cell adhesion	Oculodentodigital dysplasia (164200), Craniometaphyseal dysplasia, autosomal recessive (218400), Oculodentodigital dysplasia, autosomal recessive (257850)	1	0
GPC4	Extracellular matrix/cell adhesion	Keipert syndrome (301026)	1	0
HSPG2	Extracellular matrix/cell adhesion	Dyssegmental dysplasia, Silverman-Handmaker type (224410), Schwartz-Jampel syndrome, type 1 (255800)	1	0
LTBP3	Extracellular matrix/cell adhesion	Geleophysic dysplasia 3 (617809)	1	0
MGP	Extracellular matrix/cell adhesion	Keutel syndrome (245150)	0	0
MMP14	Extracellular matrix/cell adhesion	?Winchester syndrome (277950)	1	0
MMP2	Extracellular matrix/cell adhesion	Multicentric osteolysis, nodulosis, and arthropathy (259600)	1	0
MYMK	Extracellular matrix/cell adhesion	Carey-Fineman-Ziter syndrome (254940)	0	0
PKDCC	Extracellular matrix/cell adhesion	Rhizomelic limb shortening with dysmorphic features (618821)	1	1	Cleft lip and palate risk; lower jaw morphology	rs6740960	Ludiwg et al. 2017; Claes, et al. 2018
PLOD3	Extracellular matrix/cell adhesion	Lysyl hydroxylase 3 deficiency (612394)	1	0
RELN	Extracellular matrix/cell adhesion	Lissencephaly 2 (Norman-Roberts type) (257320)	0	0
SCUBE3	Extracellular matrix/cell adhesion	Short stature, facial dysmorphism, and skeletal anomalies with or without cardiac anomalies (619184)	1	0
SH3PXD2B	Extracellular matrix/cell adhesion	Frank-ter Haar syndrome (249420)	0	0
AKT1	General signal transduction	Proteus syndrome, somatic (176920), Cowden syndrome 6 (615109)	0	0
ARHGAP31	General signal transduction	Adams-Oliver syndrome 1 (100300)	0	0
BRAF	General signal transduction	Cardiofaciocutaneous syndrome (115150), Noonan syndrome 7 (613706)	1	0
CHUK	General signal transduction	Cocoon syndrome (613630), ?Popliteal pterygium syndrome, Bartsocas-Papas type 2 (619339)	1	0
FGD1	General signal transduction	Aarskog-Scott syndrome, Mental retardation, X-linked syndromic 16 (305400)	0	0
GNAS	General signal transduction	Pseudohypoparathyroidism Ia (103580), McCune-Albright syndrome, somatic, mosaic (174800)	1	0
HRAS	General signal transduction	Spitz nevus or nevus spilus, somatic (137550), Congenital myopathy with excess of muscle spindles, Costello syndrome (218040)	1	0
KRAS	General signal transduction	Noonan syndrome 3 (609942), Cardiofaciocutaneous syndrome 2 (615278)	1	0
MAP2K1	General signal transduction	Cardiofaciocutaneous syndrome 3 (615279)	1	0
MAP2K2	General signal transduction	Cardiofaciocutaneous syndrome 4 (615280)	1	0
MAPK1	General signal transduction	Noonan syndrome 13 (619087)	1	0
MTOR	General signal transduction	Smith-Kingsmore syndrome (616638)	0	0
PTPN11	General signal transduction	LEOPARD syndrome 1 (151100), Noonan syndrome 1 (163950)	1	0
RAF1	General signal transduction	Noonan syndrome 5 (611553), LEOPARD syndrome 2 (611554)	1	0
RIC1	General signal transduction	CATIFA syndrome (618761)	0	0
RIPK4	General signal transduction	Popliteal pterygium syndrome, Bartsocas-Papas type 1 (263650)	1	0
RIT1	General signal transduction	Noonan syndrome 8 (615355)	1	0
SHOC2	General signal transduction	Noonan syndrome-like with loose anagen hair 1 (607721)	0	0
SOS2	General signal transduction	Noonan syndrome 9 (616559)	0	0
ZPR1	General signal transduction	?Growth restriction, hypoplastic kidneys, alopecia, and distinctive facies (619321)	0	0
INTS1	General transcriptional machinery/cofactor	Neurodevelopmental disorder with cataracts, poor growth, and dysmorphic facies (618571)	0	0
MED12	General transcriptional machinery/cofactor	Ohdo syndrome, X-linked (300895), Opitz-Kaveggia syndrome (305450), Lujan-Fryns syndrome (309520)	1	0
MED13L	General transcriptional machinery/cofactor	Impaired intellectual development and distinctive facial features with or without cardiac defects (616789)	0	0
POLR1A	General transcriptional machinery/cofactor	Acrofacial dysostosis, Cincinnati type (616462)	0	0
POLR1B	General transcriptional machinery/cofactor	Treacher-Collins syndrome 4 (618939)	0	0
POLR1C	General transcriptional machinery/cofactor	Treacher Collins syndrome 3 (248390)	0	0
POLR3A	General transcriptional machinery/cofactor	Wiedemann-Rautenstrauch syndrome (264090)	0	0
ACTB	Intracellular structure	Baraitser-Winter syndrome 1 (243310)	0	0
COLEC10	Intracellular structure	3MC syndrome 3 (248340)	0	1
COLEC11	Intracellular structure	3MC syndrome 2 (265050)	0	0
CPLANE1	Intracellular structure	Orofaciodigital syndrome VI (277170), Joubert syndrome 17 (614615)	1	0
DYNC1I2	Intracellular structure	Neurodevelopmental disorder with microcephaly and structural brain anomalies (618492)	0	0
EPB41L1	Intracellular structure	?Intellectual developmental disorder, autosomal dominant 11 (614257)	0	0
FLNA	Intracellular structure	Congenital short bowel syndrome, Intestinal pseudoobstruction, neuronal (300048), Heterotopia, periventricular, 1 (300049), ?FG syndrome 2 (300321), Otopalatodigital syndrome, type II (304120), Frontometaphyseal dysplasia 1 (305620), Melnick-Needles syndrome (309350), Otopalatodigital syndrome, type I (311300)	1	0
FLNB	Intracellular structure	Atelosteogenesis, type I (108720), Boomerang dysplasia (112310), Larsen syndrome (150250), Spondylocarpotarsal synostosis syndrome (272460)	1	0
IFT43	Intracellular structure	?Cranioectodermal dysplasia 3 (614099), Short-rib thoracic dysplasia 18 with polydactyly (617866)	1	0
LMNA	Intracellular structure	Hutchinson-Gilford progeria (176670), Malouf syndrome (212112), Mandibuloacral dysplasia (248370), Restrictive dermopathy, lethal (275210)	1	0
MAPRE2	Intracellular structure	Symmetric circumferential skin creases, congenital, 2 (616734)	0	0
MID1	Intracellular structure	Opitz GBBB syndrome, type I (300000)	0	0
NHS	Intracellular structure	Nance-Horan syndrome (302350)	0	0
PCLO	Intracellular structure	?Pontocerebellar hypoplasia, type 3 (608027)	0	0
RHOA	Intracellular structure	Ectodermal dysplasia with facial dysmorphism and acral, ocular, and brain anomalies, somatic mosaic (618727)	0	0
RTTN	Intracellular structure	Microcephaly, short stature, and polymicrogyria with seizures (614833)	0	0
SPECC1L	Intracellular structure	Opitz GBBB syndrome, type II (145410), Teebi hypertelorism syndrome (145420), ?Facial clefting, oblique, 1 (600251)	1	0
TAPT1	Intracellular structure	Osteochondrodysplasia, complex lethal, Symoens-Barnes-Gistelinck type (616897)	0	0
TNNI2	Intracellular structure	Arthrogryposis, distal, type 2B1 (601680)	0	1
TOGARAM1	Intracellular structure	Joubert syndrome 37 (619185)	0	0
TPM3	Intracellular structure	CAP myopathy 1, Nemaline myopathy 1, autosomal dominant or recessive (609284), CAP myopathy 1, Nemaline myopathy 1, autosomal dominant or recessive (609284)	0	0
TRIO	Intracellular structure	Intellectual developmental disorder, autosomal dominant 44, with microcephaly (617061), Intellectual developmental disorder, autosomal dominant 63, with macrocephaly (618825)	0	0
WDPCP	Intracellular structure	Congenital heart defects, hamartomas of tongue, and polysyndactyly (217085), ?Bardet-Biedl syndrome 15 (615992)	1	0
ARCN1	Intracellular trafficking/chaperone	Short stature, rhizomelic, with microcephaly, micrognathia, and developmental delay (617164)	0	0
COG4	Intracellular trafficking/chaperone	Saul-Wilson syndrome (618150)	0	0
IFT172	Intracellular trafficking/chaperone	Bardet-Biedl syndrome 20 (619471)	1	0
PACS1	Intracellular trafficking/chaperone	Schuurs-Hoeijmakers syndrome (615009)	0	0
SEC23A	Intracellular trafficking/chaperone	Craniolenticulosutural dysplasia (607812)	0	0
SEC24D	Intracellular trafficking/chaperone	Cole-Carpenter syndrome 2 (616294)	0	0
SEC31A	Intracellular trafficking/chaperone	?Neurodevelopmental disorder with spastic quadriplegia, optic atrophy, seizures, and structural brain anomalies (618651)	0	0
TBCE	Intracellular trafficking/chaperone	Hypoparathyroidism-retardation-dysmorphism syndrome (241410), Kenny-Caffey syndrome, type 1 (244460)	0	0
VPS13B	Intracellular trafficking/chaperone	Cohen syndrome (216550)	0	1	Columella inclination	rs75976055	Bonfante, Faux et al. 2021
VPS35L	Intracellular trafficking/chaperone	Ritscher-Schinzel syndrome 3 (619135)	0	0
WASHC5	Intracellular trafficking/chaperone	Ritscher-Schinzel syndrome 1 (220210)	0	0
ALDH18A1	Metabolic enzymes	Cutis laxa, autosomal recessive, type IIIA (219150), Spastic paraplegia 9B, autosomal recessive (616586), Cutis laxa, autosomal dominant 3 (616603)	0	0
B3GALT6	Metabolic enzymes	Spondyloepimetaphyseal dysplasia with joint laxity, type 1, with or without fractures (271640), Al-Gazali syndrome (609465), Ehlers-Danlos syndrome, spondylodysplastic type, 2 (615349)	0	0
B3GAT3	Metabolic enzymes	Multiple joint dislocations, short stature, craniofacial dysmorphism, with or without congenital heart defects (245600)	0	0
CHST14	Metabolic enzymes	Ehlers-Danlos syndrome, musculocontractural type 1 (601776)	1	0
CHST3	Metabolic enzymes	Spondyloepiphyseal dysplasia with congenital joint dislocations (143095)	0	0
CYP26B1	Metabolic enzymes	Craniosynostosis with radiohumeral fusions and other skeletal and craniofacial anomalies (614416)	1	1
DHCR7	Metabolic enzymes	Smith-Lemli-Opitz syndrome (270400)	1	0
DPYSL5	Metabolic enzymes	Ritscher-Schinzel syndrome 4 (619435)	0	0
EBP	Metabolic enzymes	MEND syndrome (300960), Chondrodysplasia punctata, X-linked dominant (302960)	0	0
ESCO2	Metabolic enzymes	Juberg-Hayward syndrome (216100), Roberts-SC phocomelia syndrome (268300)	0	0
FTO	Metabolic enzymes	Growth retardation, developmental delay, facial dysmorphism (612938)	0	1	Upper lip/philtrum morphology	rs9923447	White, Indencleef et al. 2021
GALNT2	Metabolic enzymes	Congenital disorder of glycosylation, type IIt (618885)	0	0
HCCS	Metabolic enzymes	Linear skin defects with multiple congenital anomalies 1 (309801)	0	0
HHAT	Metabolic enzymes	Nivelon-Nivelon-Mabille syndrome (600092)	0	0
HS2ST1	Metabolic enzymes	Neurofacioskeletal syndrome with or without renal agenesis (619194)	1	0
HSD17B4	Metabolic enzymes	D-bifunctional protein deficiency (261515)	1	0
HYAL1	Metabolic enzymes	?Mucopolysaccharidosis type IX (601492)	1	0
INPPL1	Metabolic enzymes	Opsismodysplasia (258480)	1	0
MAB21L1	Metabolic enzymes	Cerebellar, ocular, craniofacial, and genital syndrome (618479)	0	0
MAB21L2	Metabolic enzymes	Microphthalmia/coloboma and skeletal dysplasia syndrome (615877)	0	0
NAA10	Metabolic enzymes	Ogden syndrome (300855), Microphthalmia, syndromic 1 (309800)	0	0
NAA15	Metabolic enzymes	Intellectual developmental disorder, autosomal dominant 50, with behavioral abnormalities (617787)	0	0
PIGL	Metabolic enzymes	CHIME syndrome (280000)	0	0
PIK3CA	Metabolic enzymes	Megalencephaly-capillary malformation-polymicrogyria syndrome, somatic (602501), CLAPO syndrome, somatic (613089)	0	0
PLCB4	Metabolic enzymes	Auriculocondylar syndrome 2 (614669)	0	0
PRUNE1	Metabolic enzymes	Neurodevelopmental disorder with microcephaly, hypotonia, and variable brain anomalies (617481)	0	0
PSAT1	Metabolic enzymes	Neu-Laxova syndrome 2 (616038)	1	0
PTDSS1	Metabolic enzymes	Lenz-Majewski hyperostotic dwarfism (151050)	0	0
PYCR1	Metabolic enzymes	Cutis laxa, autosomal recessive, type IIB (612940), Cutis laxa, autosomal recessive, type IIIB (614438)	0	0
SC5D	Metabolic enzymes	Lathosterolosis (607330)	1	0
TXNL4A	Metabolic enzymes	Burn-McKeown syndrome (608572)	0	0
FBXL4	Mitochondria	Mitochondrial DNA depletion syndrome 13 (encephalomyopathic type) (615471)	0	0
HSPA9	Mitochondria	Even-plus syndrome (616854)	0	0
LRPPRC	Mitochondria	Mitochondrial complex IV deficiency, nuclear type 5, (French-Canadian) (220111)	0	0
ASPH	Other post-translational modification	Traboulsi syndrome (601552)	1	0
DPH1	Other post-translational modification	Developmental delay with short stature, dysmorphic facial features, and sparse hair (616901)	1	1	Lower jaw morphology	rs2760734	White, Indencleef et al. 2021
GNPTAB	Other post-translational modification	Mucolipidosis II alpha/beta (252500), Mucolipidosis III alpha/beta (252600)	1	0
GUSB	Other post-translational modification	Mucopolysaccharidosis VII (253220)	1	0
ITCH	Other post-translational modification	Autoimmune disease, multisystem, with facial dysmorphism (613385)	1	0
OTUD5	Other post-translational modification	Multiple congenital anomalies-neurodevelopmental syndrome, X-linked (301056)	0	0
SUMO1	Other post-translational modification	?Orofacial cleft 10 (613705)	1	0
TRIM37	Other post-translational modification	Mulibrey nanism (253250)	1	0
UBE3B	Other post-translational modification	Kaufman oculocerebrofacial syndrome (244450)	0	0
BCOR	Other transcriptional regulator	Microphthalmia, syndromic 2 (300166)	0	0
LZTR1	Other transcriptional regulator	Noonan syndrome 2 (605275), Noonan syndrome 10 (616564)	0	0
MBD5	Other transcriptional regulator	Mental retardation, autosomal dominant 1 (156200)	0	0
RAI1	Other transcriptional regulator	Smith-Magenis syndrome (182290)	1	0
SNIP1	Other transcriptional regulator	Psychomotor retardation, epilepsy, and craniofacial dysmorphism (614501)	0	0
TCOF1	Other transcriptional regulator	Treacher Collins syndrome 1 (154500)	1	0
ZMIZ1	Other transcriptional regulator	Neurodevelopmental disorder with dysmorphic facies and distal skeletal anomalies (618659)	1	0
ZMYM2	Other transcriptional regulator	Neurodevelopmental-craniofacial syndrome with variable renal and cardiac abnormalities (619522)	0	0
ZMYND11	Other transcriptional regulator	Mental retardation, autosomal dominant 30 (616083)	0	0
ADAMTS10	Proteolysis	Weill-Marchesani syndrome 1, recessive (277600)	0	0
ADAMTS2	Proteolysis	Ehlers-Danlos syndrome, dermatosparaxis type (225410)	1	0
ECE1	Proteolysis	?Hirschsprung disease, cardiac defects, and autonomic dysfunction (613870)	1	0
KLHL7	Proteolysis	PERCHING syndrome (617055)	0	0
LONP1	Proteolysis	CODAS syndrome (600373)	0	0
MASP1	Proteolysis	3MC syndrome 1 (257920)	0	0
PEX1	Peroxisome	Peroxisome biogenesis disorder 1A (Zellweger) (214100), Peroxisome biogenesis disorder 1B (NALD/IRD) (601539)	0	0
PEX10	Peroxisome	Peroxisome biogenesis disorder 6A (Zellweger) (614870), Peroxisome biogenesis disorder 6B (614871)	0	0
PEX13	Peroxisome	Peroxisome biogenesis disorder 11A (Zellweger) (614883), Peroxisome biogenesis disorder 11B (614885)	0	0
PEX14	Peroxisome	Peroxisome biogenesis disorder 13A (Zellweger) (614887)	0	0
PEX16	Peroxisome	Peroxisome biogenesis disorder 8A (Zellweger) (614876)	0	0
PEX19	Peroxisome	Peroxisome biogenesis disorder 12A (Zellweger) (614886)	0	0
PEX2	Peroxisome	Peroxisome biogenesis disorder 5A (Zellweger) (614866)	1	0
PEX26	Peroxisome	Peroxisome biogenesis disorder 7A (Zellweger) (614872)	0	0
PEX3	Peroxisome	Peroxisome biogenesis disorder 10A (Zellweger) (614882), ?Peroxisome biogenesis disorder 10B (617370)	0	0
PEX5	Peroxisome	Peroxisome biogenesis disorder 2A (Zellweger) (214110)	0	0
PEX6	Peroxisome	Peroxisome biogenesis disorder 4A (Zellweger) (614862)	0	0
PSMD12	Proteolysis	Stankiewicz-Isidor syndrome (617516)	0	0
TASP1	Proteolysis	Suleiman-El-Hattab syndrome (618950)	0	1	Chin dimples	rs2073323	Pickrell et al. 2016
UBR1	Proteolysis	Johanson-Blizzard syndrome (243800)	0	0
ZMPSTE24	Proteolysis	Restrictive dermopathy, lethal (275210), Mandibuloacral dysplasia with type B lipodystrophy (608612)	0	0
CWC27	RNA binding/processing	Retinitis pigmentosa with or without skeletal anomalies (250410)	0	0
PARN	RNA binding/processing	Dyskeratosis congenita, autosomal recessive 6 (616353)	0	0
PQBP1	RNA binding/processing	Renpenning syndrome (309500)	0	0
RBMX	RNA binding/processing	?Intellectual developmental disorder, syndromic 11, Shashi type (300238)	0	0
SF3B4	RNA binding/processing	Acrofacial dysostosis 1, Nager type (154400)	0	0
SMG9	RNA binding/processing	Heart and brain malformation syndrome (616920)	1	0
SNRPN	RNA binding/processing	Prader-Willi syndrome (176270)	0	0
SPEN	RNA binding/processing	Radio-Tartaglia syndrome (619312)	0	0
THOC6	RNA binding/processing	Beaulieu-Boycott-Innes syndrome (613680)	0	0
WBP11	RNA binding/processing	Vertebral, cardiac, tracheoesophageal, renal, and limb defects (619227)	0	0
ALX1	Sequence-specific transcription factor	Frontonasal dysplasia 3 (613456)	1	1	Nose size; whole face morphology	rs10779169; rs11609649	Pickrell et al. 2016; White, Indencleef et al. 2021
ALX3	Sequence-specific transcription factor	Frontonasal dysplasia 1 (136760)	1	1	Intercanthal width	rs619686	Shaffer, et al. 2016
ALX4	Sequence-specific transcription factor	Parietal foramina 2 (609597), Frontonasal dysplasia 2 (613451), {Craniosynostosis 5, susceptibility to} (615529)	1	1	Whole face morphology	rs10838269	White, Indencleef et al. 2021
ARX	Sequence-specific transcription factor	Hydranencephaly with abnormal genitalia, Lissencephaly, X-linked 2 (300215), Hydranencephaly with abnormal genitalia, Lissencephaly, X-linked 2 (300215), Intellectual developmental disorder, X-linked 29 (300419), Partington syndrome (309510)	0	0
BCL11B	Sequence-specific transcription factor	Intellectual developmental disorder with dysmorphic facies, speech delay, and T-cell abnormalities (618092)	1	1	Forhead morphology; Upper face morphology; Whole face morphology	rs1257585; rs1542448; rs76810699	White, Indencleef et al. 2021
DLX3	Sequence-specific transcription factor	Trichodontoosseous syndrome (190320)	0	0
DLX5	Sequence-specific transcription factor	Split-hand/foot malformation 1 (183600), ?Split-hand/foot malformation 1 with sensorineural hearing loss (220600)	1	1	Lower jaw morphology	rs4296976	Claes et al. 2016; White, Indencleef et al. 2021
ERF	Sequence-specific transcription factor	Craniosynostosis 4 (600775), Chitayat syndrome (617180)	1	0
FOXC1	Sequence-specific transcription factor	Axenfeld-Rieger syndrome, type 3 (602482)	1	0
FOXL2	Sequence-specific transcription factor	Blepharophimosis, epicanthus inversus, and ptosis, type 1, Blepharophimosis, epicanthus inversus, and ptosis, type 2 (110100), Blepharophimosis, epicanthus inversus, and ptosis, type 1, Blepharophimosis, epicanthus inversus, and ptosis, type 2 (110100)	0	1
GATA6	Sequence-specific transcription factor	Tetralogy of Fallot (187500), Conotruncal heart malformations, variable, Conotruncal heart malformations, Persistent truncus arteriosus, Conotruncal anomaly face syndrome (217095)	0	0
GLI2	Sequence-specific transcription factor	Holoprosencephaly 9 (610829), Culler-Jones syndrome (615849)	1	0
GLI3	Sequence-specific transcription factor	Pallister-Hall syndrome (146510), Greig cephalopolysyndactyly syndrome (175700)	1	1	Nose wing breadth	rs17640804	Adikhari et al. 2016
GSC	Sequence-specific transcription factor	Short stature, auditory canal atresia, mandibular hypoplasia, skeletal abnormalities (602471)	1	1	Nose size and chin dimples	rs2224309	Pickrell et al. 2016
IRF6	Sequence-specific transcription factor	van der Woude syndrome (119300), Popliteal pterygium syndrome 1 (119500), {Orofacial cleft 6} (608864)	1	0
IRX5	Sequence-specific transcription factor	Hamamy syndrome (611174)	0	0
MAF	Sequence-specific transcription factor	Ayme-Gripp syndrome (601088)	1	0
MEF2C	Sequence-specific transcription factor	Chromosome 5q14.3 deletion syndrome, Neurodevelopmental disorder with hypotonia, stereotypic hand movements, and impaired language (613443)	1	0
MEIS2	Sequence-specific transcription factor	Cleft palate, cardiac defects, and mental retardation (600987)	1	1
MEOX1	Sequence-specific transcription factor	Klippel-Feil syndrome 2 (214300)	0	0
MITF	Sequence-specific transcription factor	Waardenburg syndrome, type 2A (193510), COMMAD syndrome (617306)	1	0
MSX1	Sequence-specific transcription factor	Tooth agenesis, selective, 1, with or without orofacial cleft (106600), Orofacial cleft 5 (608874)	1	1	Cleft lip and palate risk; Lower jaw morphology	rs1907989; rs3910659	Yu et al. 2017; White, Indencleef et al. 2021
MSX2	Sequence-specific transcription factor	Parietal foramina with cleidocranial dysplasia (168550), Craniosynostosis 2 (604757)	1	1	Chin dimples	rs4868444	Pickrell et al. 2016
NFIA	Sequence-specific transcription factor	Brain malformations with or without urinary tract defects (613735)	1	1	Nose morphology	rs4912082	White, Indencleef et al. 2021
NKX2-5	Sequence-specific transcription factor	Tetralogy of Fallot (187500), Conotruncal heart malformations, variable, Conotruncal heart malformations, Persistent truncus arteriosus, Conotruncal anomaly face syndrome (217095)	1	0
NKX2-6	Sequence-specific transcription factor	Conotruncal heart malformations, variable, Conotruncal heart malformations, Persistent truncus arteriosus, Conotruncal anomaly face syndrome (217095)	0	0
OTX2	Sequence-specific transcription factor	Microphthalmia, syndromic 5, Retinal dystrophy, early-onset, with or without pituitary dysfunction (610125), Microphthalmia, syndromic 5, Retinal dystrophy, early-onset, with or without pituitary dysfunction (610125)	1	0
PAX3	Sequence-specific transcription factor	Craniofacial-deafness-hand syndrome (122880), Waardenburg syndrome, type 3 (148820), Waardenburg syndrome, type 1 (193500)	1	1	Nose morphology and width; eye width	rs34032897; rs974448; rs10176525; rs7559271; rs16863422; rs7559271; rs34460569	Xiong, et al. 2019; Windhager et al, 2014; Claes, et al. 2018; Li and Zhao, et al. 2019; Liu, Van Der Lijn et al. 2012; Paternoster, Zhurov et al. 2012; Pickrell et al. 2016
PAX6	Sequence-specific transcription factor	?Coloboma, ocular (120200)	1	0
PBX1	Sequence-specific transcription factor	Congenital anomalies of kidney and urinary tract syndrome with or without hearing loss, abnormal ears, or developmental delay (617641)	1	0
PRRX1	Sequence-specific transcription factor	Agnathia-otocephaly complex (202650)	1	1	Lower jaw morphology	rs577676	White, Indencleef et al. 2021
RAX	Sequence-specific transcription factor	Microphthalmia, isolated 3 (611038)	1	0
RUNX2	Sequence-specific transcription factor	Cleidocranial dysplasia, Cleidocranial dysplasia, forme fruste, dental anomalies only, Cleidocranial dysplasia, forme fruste, with brachydactyly (119600), Metaphyseal dysplasia with maxillary hypoplasia with or without brachydactyly (156510)	1	1	Nose morphology; nose bridge breadth	rs73457129; rs1852985	White, Indencleef et al. 2021; Adhikhari et al. 2016
SATB2	Sequence-specific transcription factor	Glass syndrome (612313)	1	1	Chin dimples	rs13035389	Pickrell et al. 2016
SIX3	Sequence-specific transcription factor	Holoprosencephaly 2 (157170)	1	1	Nose and philtrum morphology	rs921119	White, Indencleef et al. 2021
SOX2	Sequence-specific transcription factor	Microphthalmia, syndromic 3, Optic nerve hypoplasia and abnormalities of the central nervous system (206900)	1	0
SOX9	Sequence-specific transcription factor	Acampomelic campomelic dysplasia, Campomelic dysplasia, Campomelic dysplasia with autosomal sex reversal (114290)	1	1	Chin dimples; nose width, prominence, and morphology	rs56347314; rs35473710; rs8068343; rs2193054; rs5821892	Pickrell et al. 2016; Xiong et al. 2019; Wang et al. 2021; Cha et al. 2018; Claes et al 2018
TBX1	Sequence-specific transcription factor	Velocardiofacial syndrome (192430), Conotruncal heart malformations, variable, Conotruncal heart malformations, Persistent truncus arteriosus, Conotruncal anomaly face syndrome (217095)	1	0
TBX15	Sequence-specific transcription factor	Cousin syndrome (260660)	1	1	Chin dimples; forehead morphology	rs1766786; rs72691108; rs1229119; rs10923710	Pickrell et al 2016; Claes et al 2018; Xiong et al 2019; Wang et al 2021
TBX2	Sequence-specific transcription factor	Vertebral anomalies and variable endocrine and T-cell dysfunction (618223)	1	0
TBX22	Sequence-specific transcription factor	?Abruzzo-Erickson syndrome (302905), Cleft palate with ankyloglossia (303400)	1	1	Nose size	rs5959351	Pickrell et al. 2016
TCF12	Sequence-specific transcription factor	Craniosynostosis 3 (615314)	0	0
TFAP2A	Sequence-specific transcription factor	Branchiooculofacial syndrome (113620)	1	0
TFAP2B	Sequence-specific transcription factor	Char syndrome (169100)	0	1	Eye Width; Nose morphology	rs2817419; rs9381923	Cole, et al. 2016
TGIF1	Sequence-specific transcription factor	Holoprosencephaly 4 (142946)	1	0
TP63	Sequence-specific transcription factor	Rapp-Hodgkin syndrome (129400), Ectrodactyly, ectodermal dysplasia, and cleft lip/palate syndrome 3 (604292), Orofacial cleft 8 (618149)	1	1	Distance between eyeballs	rs17447439	Liu, et al. 2012
TRPS1	Sequence-specific transcription factor	Trichorhinophalangeal syndrome, type I (190350)	1	1	Upper cheek morphology; nose and upper lip morphology	rs2245221; rs11337200	White, Indencleef et al. 2021
TWIST1	Sequence-specific transcription factor	Saethre-Chotzen syndrome with or without eyelid anomalies, Saethre-Chotzen syndrome (101400), Craniosynostosis 1 (123100), Robinow-Sorauf syndrome (180750), Sweeney-Cox syndrome (617746)	1	1	Whole face morphology	rs212672	White, Indencleef et al. 2021
TWIST2	Sequence-specific transcription factor	Ablepharon-macrostomia syndrome (200110), Barber-Say syndrome (209885), Focal facial dermal dysplasia 3, Setleis type (227260)	1	0
VSX1	Sequence-specific transcription factor	?Craniofacial anomalies and anterior segment dysgenesis syndrome (614195)	0	0
VSX2	Sequence-specific transcription factor	Microphthalmia with coloboma 3 (610092), Microphthalmia, isolated 2 (610093)	0	0
ZBTB20	Sequence-specific transcription factor	Primrose syndrome (259050)	0	0
ZEB2	Sequence-specific transcription factor	Mowat-Wilson syndrome (235730)	0	1	Chin dimples; Forehead/upper face morphology	rs17479393; rs148912137	Pickrell et al. 2016; White, Indencleef et al. 2021
ZNF462	Sequence-specific transcription factor	Weiss-Kruszka syndrome (618619)	0	0
BMP1	Signaling ligand/receptor pathway	Osteogenesis imperfecta, type XIII (614856)	1	0
BMP4	Signaling ligand/receptor pathway	Microphthalmia, syndromic 6 (607932)	1	1	Chin dimples; nose morphology	rs72678242; rs12878658	Pickrell et al. 2016; White, Indencleef et al. 2021
BMPER	Signaling ligand/receptor pathway	Diaphanospondylodysostosis (608022)	1	1
CSF1R	Signaling ligand/receptor pathway	Brain abnormalities, neurodegeneration, and dysosteosclerosis (618476)	1	0
CTNNB1	Signaling ligand/receptor pathway	Neurodevelopmental disorder with spastic diplegia and visual defects (615075)	1	0
EDN1	Signaling ligand/receptor pathway	Question mark ears, isolated (612798), Auriculocondylar syndrome 3 (615706)	1	0
EDNRA	Signaling ligand/receptor pathway	Mandibulofacial dysostosis with alopecia (616367)	1	0
EFNB1	Signaling ligand/receptor pathway	Craniofrontonasal dysplasia (304110)	1	0
ERBB3	Signaling ligand/receptor pathway	Visceral neuropathy, familial, 1, autosomal recessive (243180), ?Lethal congenital contractural syndrome 2 (607598)	0	0
EVC2	Signaling ligand/receptor pathway	Weyers acrofacial dysostosis (193530), Ellis-van Creveld syndrome (225500)	1	0
FGFR1	Signaling ligand/receptor pathway	Pfeiffer syndrome, Craniofacial-skeletal-dermatologic dysplasia (101600), Jackson-Weiss syndrome (123150), Trigonocephaly 1 (190440), Hartsfield syndrome (615465)	1	0
FGFR2	Signaling ligand/receptor pathway	Apert syndrome (101200), Saethre-Chotzen syndrome with or without eyelid anomalies, Saethre-Chotzen syndrome (101400), Pfeiffer syndrome, Craniofacial-skeletal-dermatologic dysplasia (101600), Jackson-Weiss syndrome (123150), Beare-Stevenson cutis gyrata syndrome (123790), Antley-Bixler syndrome without genital anomalies or disordered steroidogenesis (207410), Bent bone dysplasia syndrome (614592)	1	1	Philtrum/alae morphology	rs1696840	White, Indencleef et al. 2021
FGFR3	Signaling ligand/receptor pathway	Achondroplasia (100800), LADD syndrome (149730), Crouzon syndrome with acanthosis nigricans (612247), SADDAN (616482)	1	0
FZD2	Signaling ligand/receptor pathway	Omodysplasia 2 (164745)	1	0
GDF5	Signaling ligand/receptor pathway	Multiple synostoses syndrome 2 (610017)	0	0
GH1	Signaling ligand/receptor pathway	Growth hormone deficiency, isolated, type IA (262400)	0	0
IL11RA	Signaling ligand/receptor pathway	Craniosynostosis and dental anomalies (614188)	0	0
JAG1	Signaling ligand/receptor pathway	Alagille syndrome 1 (118450), Tetralogy of Fallot (187500)	1	0
LRP4	Signaling ligand/receptor pathway	Cenani-Lenz syndactyly syndrome (212780)	1	0
NOTCH2	Signaling ligand/receptor pathway	Hajdu-Cheney syndrome (102500), Alagille syndrome 2 (610205)	1	0
NOTCH3	Signaling ligand/receptor pathway	Lateral meningocele syndrome (130720)	0	0
PTCH1	Signaling ligand/receptor pathway	Basal cell nevus syndrome (109400), Holoprosencephaly 7 (610828)	1	1	Cleft lip and palate risk; Nose morphology	rs10512248 ;rs145965565	Yu et al. 2017; White, Indencleef et al. 2021
PTCH2	Signaling ligand/receptor pathway	Basal cell nevus syndrome (109400)	0	0
PTH1R	Signaling ligand/receptor pathway	Metaphyseal chondrodysplasia, Murk Jansen type (156400), Chondrodysplasia, Blomstrand type (215045)	1	0
PTPRF	Signaling ligand/receptor pathway	?Breasts and/or nipples, aplasia or hypoplasia of, 2 (616001)	1	0
ROR2	Signaling ligand/receptor pathway	Robinow syndrome, autosomal recessive (268310)	1	1	Nose size	rs10761129	Pickrell et al. 2016
RSPO2	Signaling ligand/receptor pathway	Tetraamelia syndrome 2 (618021)	1	1
SEMA3E	Signaling ligand/receptor pathway	?CHARGE syndrome, CHARGE syndrome (214800)	0	0
SHH	Signaling ligand/receptor pathway	Holoprosencephaly 3 (142945), Microphthalmia with coloboma 5 (611638)	1	0
SKI	Signaling ligand/receptor pathway	Shprintzen-Goldberg syndrome (182212)	1	0
SMO	Signaling ligand/receptor pathway	Pallister-Hall-like syndrome (241800), Curry-Jones syndrome, somatic mosaic (601707)	1	0
SOST	Signaling ligand/receptor pathway	Craniodiaphyseal dysplasia, autosomal dominant (122860)	0	0
STRA6	Signaling ligand/receptor pathway	Microphthalmia, isolated, with coloboma 8, Microphthalmia, syndromic 9 (601186)	0	0
SUFU	Signaling ligand/receptor pathway	Basal cell nevus syndrome (109400), Joubert syndrome 32 (617757)	1	0
TGFB3	Signaling ligand/receptor pathway	Loeys-Dietz syndrome 5 (615582)	1	0
TGFBR1	Signaling ligand/receptor pathway	Loeys-Dietz syndrome 1 (609192)	0	0
TGFBR2	Signaling ligand/receptor pathway	Loeys-Dietz syndrome 2 (610168)	1	0
WNT10B	Signaling ligand/receptor pathway	Split-hand/foot malformation 6 (225300)	0	0
WNT3	Signaling ligand/receptor pathway	?Tetra-amelia syndrome 1 (273395)	1	0
WNT5A	Signaling ligand/receptor pathway	Robinow syndrome, autosomal dominant 1 (180700)	1	0
EFTUD2	Translation	Mandibulofacial dysostosis, Guion-Almeida type (610536)	0	0
EIF4A3	Translation	Robin sequence with cleft mandible and limb anomalies (268305)	0	0
IARS2	Translation	Cataracts, growth hormone deficiency, sensory neuropathy, sensorineural hearing loss, and skeletal dysplasia (616007)	0	0
RPL11	Translation	Diamond-Blackfan anemia 7 (612562)	0	0
RPL15	Translation	?Diamond-Blackfan anemia 12 (615550)	0	0
RPL35A	Translation	Diamond-Blackfan anemia 5 (612528)	0	0
RPL5	Translation	Diamond-Blackfan anemia 6 (612561)	0	0
RPS10	Translation	Diamond-Blackfan anemia 9 (613308)	0	0
RPS17	Translation	Diamond-Blackfan anemia 4 (612527)	0	0
RPS19	Translation	Diamond-Blackfan anemia 1 (105650)	0	0
RPS24	Translation	Diamond-blackfan anemia 3 (610629)	0	0
RPS26	Translation	Diamond-Blackfan anemia 10 (613309)	0	1	Cleft lip and palate risk	rs705704	Yu et al. 2017
RPS7	Translation	Diamond-Blackfan anemia 8 (612563)	0	0
ANKH	Transporter/ion channel	Craniometaphyseal dysplasia (123000)	0	0
ATP6V0A2	Transporter/ion channel	Cutis laxa, autosomal recessive, type IIA (219200), Wrinkly skin syndrome (278250)	0	0
IPO8	Transporter/ion channel	VISS syndrome (619472)	0	0
KCNH1	Transporter/ion channel	Zimmermann-Laband syndrome 1 (135500), Temple-Baraitser syndrome (611816)	0	0
KCNJ2	Transporter/ion channel	Andersen syndrome (170390)	1	1	Chin dimples	rs56347314	Pickrell et al. 2016
KCNMA1	Transporter/ion channel	Liang-Wang syndrome (618729)	0	0
PAM16	Transporter/ion channel	Spondylometaphyseal dysplasia, Megarbane-Dagher-Melike type (613320)	0	0
SLC10A7	Transporter/ion channel	Short stature, amelogenesis imperfecta, and skeletal dysplasia with scoliosis (618363)	1	0
SLC25A24	Transporter/ion channel	Fontaine progeroid syndrome (612289)	1	0
SLC35D1	Transporter/ion channel	Schneckenbecken dysplasia (269250)	1	0
TMCO1	Transporter/ion channel	Craniofacial dysmorphism, skeletal anomalies, and mental retardation syndrome (213980)	0	0
CCDC32	Unknown	Cardiofacioneurodevelopmental syndrome (619123)	0	0
MN1	Unknown	CEBALID syndrome (618774)	1	0
RSPRY1	Unknown	Spondyloepimetaphyseal dysplasia, Faden-Alkuraya type (616723)	0	0
TMEM94	Unknown	Intellectual developmental disorder with cardiac defects and dysmorphic facies (618316)	0	0
WDR37	Unknown	Neurooculocardiogenitourinary syndrome (618652)	0	0
ZSWIM6	Unknown	Acromelic frontonasal dysostosis (603671)	0	0

## Sheet: Supplemental Table 2
Supplemental Table 2. SNPs associated with normal-range facial variation through GWAS.
aSNPs were excluded based on overlap with the study sample (N = 4,680 European-ancestry individuals) and pairwise LD (r2 = 0.1, computed using LDLink)
SNP	Chromosome	Position (hg19)	Locus	Candidate gene(s)	Facial phenotype	Publication	Doi	Used to estimate facial variance explaineda
rs76244841	1	2775953	1p36.32	PRDM16	Eye morphology (segment 30)	White et al., 2021	10.1038/s41588-020-00741-7	1
rs2377039	1	2803806	1p36.32	TTC34, PRDM16	Forehead	Wang et al., 2021	10.21203/rs.3.rs-604881/v1	1
rs36192537	1	3253241	1p36.32	PRDM16	Nose size, Nose roundness	Bonfante et al., 2021	10.1126/sciadv.abc6160	1
rs7516137	1	3253839	1p36.32	PRDM16	Nose	Wang et al., 2021	10.21203/rs.3.rs-604881/v1	0
rs1572037	1	3254369	1p36.32	PRDM16	Nose and mouth morphology (segment 2)	White et al., 2021	10.1038/s41588-020-00741-7	0
rs4648379	1	3261516	1p36.32	PRDM16	Nose width and nose height	Liu et al., 2012	10.1371/journal.pgen.1002932	0
rs4648379	1	3261516	1p36.32	PRDM16	Nose morphology (segment 44)	Hoskens et al., 2021	10.1371/journal.pgen.1009528	0
rs143353512	1	10733079	1p36.22	CASZ1	distance between pronasale and left alare	Xiong et al., 2019	10.7554/eLife.49898	1
rs113365915	1	11002956	1p36.22	CASZ1, C1orf127	Nose	Wang et al., 2021	10.21203/rs.3.rs-604881/v1	1
rs71631750	1	16083898	1p36.21	FBLIM1	Forehead	Wang et al., 2021	10.21203/rs.3.rs-604881/v1	1
rs200243292	1	16528473	1p36.13	ARHGEF19	distance between right endocanthion and left cheilion	Xiong et al., 2019	10.7554/eLife.49898	0
rs4920524	1	18978372	1p36.13	PAX7	Nose morphology (segment 22)	Hoskens et al., 2021	10.1371/journal.pgen.1009528	1
rs742071	1	18979874	1p36.13	PAX7	Nose morphology (segment 11)	White et al., 2021	10.1038/s41588-020-00741-7	0
rs12410669	1	18990218	1p36.13	PAX7	Columella inclination	Bonfante et al., 2021	10.1126/sciadv.abc6160	0
rs111467622	1	18996519	1p36.13	PAX7	Nose	Wang et al., 2021	10.21203/rs.3.rs-604881/v1	1
rs4912082	1	19716796	1p36.13	CAPZB	Nose morphology (segment 10)	White et al., 2021	10.1038/s41588-020-00741-7	1
rs4912094	1	19762466	1p36.13	CAPZB	Nose	Wang et al., 2021	10.21203/rs.3.rs-604881/v1	0
rs55703910	1	22785206	1p36.12	CDC42, EPHB2, WNT4	Philtrum morphology (segment 37)	Hoskens et al., 2021	10.1371/journal.pgen.1009528	1
rs75125839	1	23309666	1p36.12	EPHB2, KDM1A	Infraorbital region (segment 61)	Hoskens et al., 2021	10.1371/journal.pgen.1009528	1
rs16834081	1	31292641	1p35.2	MATN1	Nose morphology (segment 11)	White et al., 2021	10.1038/s41588-020-00741-7	1
rs16835519	1	33966753	1p35.1	ZSCAN20	Nose morphology (segment 5)	Hoskens et al., 2021	10.1371/journal.pgen.1009528	1
esv2656640	1	38602524	1p34.3		Upper and lower face morphology (segment 3)	Hoskens et al., 2021	10.1371/journal.pgen.1009528	1
rs1021829	1	39591141	1p34.3	MACF1	Supraorbital morphology (segment 58)	Hoskens et al., 2021	10.1371/journal.pgen.1009528	1
rs72906949	1	53970693	1p32.3	GLIS1	Nose	Wang et al., 2021	10.21203/rs.3.rs-604881/v1	1
rs3887651	1	53999509	1p32.3	GLIS1	Nose	Wang et al., 2021	10.21203/rs.3.rs-604881/v1	1
rs12089978	1	54045180	1p32.3	GLIS1	Nose morphology (segment 46)	Hoskens et al., 2021	10.1371/journal.pgen.1009528	1
rs2948053	1	54062273	1p32.3	GLIS1	Nose, Maxilla	Wang et al., 2021	10.21203/rs.3.rs-604881/v1	0
rs702489	1	54197688	1p32.3	GLIS1	Self-reported nose size	Pickrell et al., 2016	10.1038/ng.3570	0
rs199971562	1	56604984	1p32.2	PLPP3	Eye morphology (segment 30)	White et al., 2021	10.1038/s41588-020-00741-7	1
rs12562360	1	60994215	1p32.1	C1orf87	Nose	Wang et al., 2021	10.21203/rs.3.rs-604881/v1	1
rs4916068	1	60997570	1p32.1		Nose morphology (segment 41)	Claes et al., 2018	10.1038/s41588-018-0057-4	0
rs12735698	1	61017312	1p32.1	NFIA	Nose morphology (segment 11)	Hoskens et al., 2021	10.1371/journal.pgen.1009528	0
rs4916071	1	61020499	1p32.1	c1orf87	Nose morphology (segment 11)	White et al., 2021	10.1038/s41588-020-00741-7	0
rs4523542	1	60996971	1p32.1	C1orf87	Nose morphology (segment 47)	Indencleef et al., 2021	10.3389/fgene.2021.626403	0
rs77142479	1	68907527	1p31.2	RPE65	distance between left endocanthion and subnasale	Xiong et al., 2019	10.7554/eLife.49898	1
rs56399962	1	68159266	1p31.3	WLS	Upper lip, philtrum, chin and mandibular morphology (segment 4, 6)	Indencleef et al., 2021	10.3389/fgene.2021.626403	1
rs3118389	1	68861257	1p31.3	RPE65, DEPDC1	Nose roundness	Bonfante et al., 2021	10.1126/sciadv.abc6160	0
rs3125927	1	68862622	1p31.3	RPE65	Nose	Wang et al., 2021	10.21203/rs.3.rs-604881/v1	0
rs6669519	1	75584009	1p31.1	LHX8	Glabella	Wang et al., 2021	10.21203/rs.3.rs-604881/v1	0
rs79297754	1	75634995	1p31.1	SLC44A5	Infraorbital region (segment 61)	White et al., 2021	10.1038/s41588-020-00741-7	1
rs75605095	1	76278594	1p31.1	MSH4	Nose morphology (segment 21)	Hoskens et al., 2021	10.1371/journal.pgen.1009528	1
rs12070922	1	81708846	1p31.1	LPHN2	Nose morphology (segment 11)	White et al., 2021	10.1038/s41588-020-00741-7	1
rs619686	1	110218761	1p13.3	ALX3	Intercanthal width	Shaffer et al., 2016	10.1371/journal.pgen.1006149	1
rs510749	1	112383987	1p13.2	RAP1A	Chin morphology (segment 13)	Hoskens et al., 2021	10.1371/journal.pgen.1009528	1
rs647711	1	117122288	1p13.1	IGF3	Nasal length, mandibular width, width between mental foramina	Wu et al., 2019		1
rs72631743	1	118769603	1p12	SPAG17	Eyes	Wang et al., 2021	10.21203/rs.3.rs-604881/v1	0
rs1229119	1	119023640	1p12	TBX15	distance between right exocanthion and right cheilion	Xiong et al., 2019	10.7554/eLife.49898	1
rs71070745	1	119097926	1p12	TBX15	Mandibular ramus (segment 25)	Hoskens et al., 2021	10.1371/journal.pgen.1009528	0
rs9661038	1	119146085	1p12	TBX15	Eyes	Wang et al., 2021	10.21203/rs.3.rs-604881/v1	0
rs7513680	1	119150968	1p12	TBX15	Cheek morphology (segment 51)	White et al., 2021	10.1038/s41588-020-00741-7	0
rs1766786	1	119452500	1p12	TBX15	Self-reported chin dimples	Pickrell et al., 2016	10.1038/ng.3570	1
rs1766793	1	119466374	1p12	TBX15	Nose morphology (segment 41)	Indencleef et al., 2021	10.3389/fgene.2021.626403	0
rs10923710	1	119502774	1p12	TBX15	Mandible, Mouth, Maxilla, Glabella, Eyes, Temporal bone, Zygomas, Forehead	Wang et al., 2021	10.21203/rs.3.rs-604881/v1	1
rs1779445	1	119508412	1p12	TBX15	Eyes, Glabella, Zygomas, Temporal bone	Wang et al., 2021	10.21203/rs.3.rs-604881/v1	0
rs3790553	1	119579276	1p12	WARS2, TBX15	Lip thickness	Bonfante et al., 2021	10.1126/sciadv.abc6160	0
rs3936018	1	119682370	1p12	WARS2	Forehead morphology (segment 14)	White et al., 2021	10.1038/s41588-020-00741-7	1
rs3936018	1	119682370	1p12	TBX15	Glabellar region (segment 56)	Hoskens et al., 2021	10.1371/journal.pgen.1009528	1
rs72691108	1	119762175	1p12	TBX15	Forehead morphology (segment 7)	Claes et al., 2018	10.1038/s41588-018-0057-4	0
rs17023457	1	119875730	1p12	WARS2	Cheek morphology (segment 48)	White et al., 2021	10.1038/s41588-020-00741-7	1
rs375911694	1	150716112	1q21.3	CTSS	Mandible	Wang et al., 2021	10.21203/rs.3.rs-604881/v1	0
rs58409393	1	155025307	1q22	ADAM15	Forehead morphology (segment 41)	Liu C et al., 2021	10.1371/journal.pgen.1009695	0
rs11589479	1	155033308	1q22	ADAM15	Self-reported chin dimples	Pickrell et al., 2016	10.1038/ng.3570	1
rs11589479	1	155033308	1q22	ADAM15	Global facial shape (segment 1)	White et al., 2021	10.1038/s41588-020-00741-7	1
rs1336149	1	156939175	1q23.1	ARHGEF11	Self-reported chin dimples	Pickrell et al., 2016	10.1038/ng.3570	1
rs1506948	1	165300839	1q23.3	LMX1A	Mandible	Wang et al., 2021	10.21203/rs.3.rs-604881/v1	1
rs577676	1	170587340	1q24.2	PRRX1	Cheek morphology (segment 51)	White et al., 2021	10.1038/s41588-020-00741-7	1
rs2421492	1	170712490	1q24.2	GORAB, PRRX1	Philtrum morphology (segment 9)	Hoskens et al., 2021	10.1371/journal.pgen.1009528	1
rs10919462	1	170734890	1q24.2	PRRX1	Philtrum and upper lip morphology (segment 9)	White et al., 2021	10.1038/s41588-020-00741-7	0
rs1321774	1	177486382	1q25.2		Global facial shape (segment 1)	Hoskens et al., 2021	10.1371/journal.pgen.1009528	1
rs6695444	1	181106776	1q25.3		Mandibular ramus (segment 25)	Hoskens et al., 2021	10.1371/journal.pgen.1009528	1
rs2821116	1	197329041	1q31.3	ASPM	Chin morphology (segment 13)	Claes et al., 2018	10.1038/s41588-018-0057-4	1
rs2786116	1	197333779	1q31.3	CRB1, DENND1B	Lip protrusion, Chin protrusion	Bonfante et al., 2021	10.1126/sciadv.abc6160	0
rs2476023	1	197351039	1q31.3	CRB1	Self-reported chin dimples	Pickrell et al., 2016	10.1038/ng.3570	0
rs2476023	1	197351039	1q31.3	CRB1	Mandible, Maxilla, Mouth	Wang et al., 2021	10.21203/rs.3.rs-604881/v1	0
rs2759656	1	197352969	1q31.3	CRB1	Chin morphology (segment 53)	White et al., 2021	10.1038/s41588-020-00741-7	0
rs2759656	1	197352969	1q31.3	CRB1	Chin morphology (segment 53)	Hoskens et al., 2021	10.1371/journal.pgen.1009528	0
rs4915551	1	197508901	1q31.3	DENND1B	Chin morphology	Huang et al., 2021	10.1371/journal.pgen.1008357	0
rs2820454	1	219593410	1q41	LYPLAL1	Chin morphology (segment 26)	Hoskens et al., 2021	10.1371/journal.pgen.1009528	1
rs5781117	1	219642187	1q41	LYPLAL1, SLC30A10	Self-reported nose size	Pickrell et al., 2016	10.1038/ng.3570	0
rs12039502	1	221197709	1q41	MARK1	Chin morphology (segment 13)	White et al., 2021	10.1038/s41588-020-00741-7	1
rs2141128	1	236378055	1q42.3	EDARADD	Temporal bone (segment 62)	Hoskens et al., 2021	10.1371/journal.pgen.1009528	1
rs3753629	1	237800772	1q43	RYR2	Zygomatic region (segment 63)	Hoskens et al., 2021	10.1371/journal.pgen.1009528	1
rs12042657	1	245378575	1q44	KIF26B	Nose	Wang et al., 2021	10.21203/rs.3.rs-604881/v1	0
rs76453690	2	1722964	2p25.3	PXDN	Nose morphology (segment 20)	Hoskens et al., 2021	10.1371/journal.pgen.1009528	1
rs3856440	2	8721867	2p25.1	ID2	Nose	Wang et al., 2021	10.21203/rs.3.rs-604881/v1	1
rs11887825	2	18246681	2p24.2	KCNS3	Glabellar region (segment 56)	Hoskens et al., 2021	10.1371/journal.pgen.1009528	1
rs7558413	2	18721662	2p24.2	NT5C1B	Global facial shape (segment 1)	White et al., 2021	10.1038/s41588-020-00741-7	1
rs6715010	2	19277788	2p24.1	OSR1	Nose morphology (segment 22)	White et al., 2021	10.1038/s41588-020-00741-7	1
rs6725361	2	19278809	2p24.1		Nose morphology (segment 22)	Hoskens et al., 2021	10.1371/journal.pgen.1009528	0
rs79037251	2	19503015	2p24.1	OSR1	Cheek morphology (segment 24)	White et al., 2021	10.1038/s41588-020-00741-7	1
rs6725667	2	19524172	2p24.1	OSR1	Maxilla, Mouth, Nose, Eyes, Temporal bone	Wang et al., 2021	10.21203/rs.3.rs-604881/v1	0
rs7567283	2	19732291	2p24.1	OSR1, WDR35	Facial frontal contour	Cha et al., 2018	10.1186/s12864-018-4865-9	1
rs1427539	2	19773420	2p24.1	OSR1	Forehead and eye morphology (segment 7)	White et al., 2021	10.1038/s41588-020-00741-7	0
rs219154	2	33216626	2p22.3	LTBP1	Nasolabial region (segment 17)	Hoskens et al., 2021	10.1371/journal.pgen.1009528	1
rs6740960	2	42181679	2p21	C2orf91, PKDCC	Self-reported chin dimples	Pickrell et al., 2016	10.1038/ng.3570	1
rs6740960	2	42181679	2p21	PKDCC	Chin morphology (segment 26)	Claes et al., 2018	10.1038/s41588-018-0057-4	1
rs6740960	2	42181679	2p21	PKDCC	Global facial shape (segment 1)	White et al., 2021	10.1038/s41588-020-00741-7	1
rs6740960	2	42181679	2p21	PKDCC	Global facial shape (segment 1)	Hoskens et al., 2021	10.1371/journal.pgen.1009528	1
rs2374385	2	42194758	2p21	PKDCC	Glabella	Wang et al., 2021	10.21203/rs.3.rs-604881/v1	0
rs4952552	2	42198217	2p21	PKDCC	Nose morphology (segment 43)	Indencleef et al., 2021	10.3389/fgene.2021.626403	0
rs10189338	2	42238622	2p21	PKDCC	Nose morphology (segment 11)	White et al., 2021	10.1038/s41588-020-00741-7	1
2_42806570_T_TA	2	42806570	2p21	MTA3	Global facial shape (segment 1)	Hoskens et al., 2021	10.1371/journal.pgen.1009528	1
rs7590268	2	43540125	2p21	THADA	Supraorbital morphology (segment 29)	White et al., 2021	10.1038/s41588-020-00741-7	1
rs6710846	2	43622959	2p21	THADA	Nose morphology (segment 45)	Hoskens et al., 2021	10.1371/journal.pgen.1009528	0
rs2342419	2	45269086	2p21	SIX2	Maxilla, Mouth, Nose	Wang et al., 2021	10.21203/rs.3.rs-604881/v1	1
rs921119	2	45272812	2p21	SIX3	Philtrum morphology (segment 36)	White et al., 2021	10.1038/s41588-020-00741-7	0
rs921119	2	45272812	2p21	SIX2	Nose, nasolabial region (segment 34, 43)	Indencleef et al., 2021	10.3389/fgene.2021.626403	0
rs921119	2	45272812	2p21	SIX2, SIX3	Nasolabial region (segment 34)	Hoskens et al., 2021	10.1371/journal.pgen.1009528	0
rs921120	2	45273041	2p21	SIX3, SIX2, LINC01121	Columella size	Bonfante et al., 2021	10.1126/sciadv.abc6160	0
rs35395759	2	45350661	2p21	SIX2	Nose morphology (segment 44)	White et al., 2021	10.1038/s41588-020-00741-7	1
rs17868256	2	52032773	2p16.3		Facial width	Qiao et al., 2018	10.1016/j.jgg.2018.07.009	1
rs2009262	2	56012214	2p16.1	EFEMP1	Eyes, Glabella, Zygomas, Temporal bone	Wang et al., 2021	10.21203/rs.3.rs-604881/v1	1
rs1367228	2	56112440	2p16.1	EFEMP1	Eye morphology (segment 30)	White et al., 2021	10.1038/s41588-020-00741-7	0
rs13035645	2	60633463	2p16.1	BCL11A	Chin morphology (segment 27)	White et al., 2021	10.1038/s41588-020-00741-7	1
rs6546175	2	65976905	2p14		Supraorbital morphology (segment 58)	White et al., 2021	10.1038/s41588-020-00741-7	1
rs4233934	2	65995511	2p14		Temporal bone (segment 31)	Hoskens et al., 2021	10.1371/journal.pgen.1009528	0
rs13403156	2	66085159	2p14	SPRED2	Mandible	Wang et al., 2021	10.21203/rs.3.rs-604881/v1	1
rs3891585	2	66756976	2p14	MEIS1	Eye morphology (segment 15)	White et al., 2021	10.1038/s41588-020-00741-7	1
rs12470994	2	67674506	2p14	ETAA1	Nose morphology (segment 22)	Hoskens et al., 2021	10.1371/journal.pgen.1009528	1
rs72621585	2	67898936	2p14	ETAA1	Zygomas	Wang et al., 2021	10.21203/rs.3.rs-604881/v1	1
rs11675008	2	67916875	2p14	PNO1	Cheek morphology (segment 49)	White et al., 2021	10.1038/s41588-020-00741-7	0
rs17655927	2	71827385	2p13.2	DYSF	Infraorbital region (segment 61)	White et al., 2021	10.1038/s41588-020-00741-7	1
rs1529409	2	71830689	2p13.2	DYSF	Maxilla, Mouth, Nose	Wang et al., 2021	10.21203/rs.3.rs-604881/v1	1
rs7586988	2	71833015	2p13.2	CYP26B1	Nose and mouth morphology (segment 2)	Hoskens et al., 2021	10.1371/journal.pgen.1009528	0
rs2041666	2	72353573	2p13.2	CYP26B1	Nose morphology (segment 21)	Hoskens et al., 2021	10.1371/journal.pgen.1009528	1
rs10202675	2	78108917	2p12	LRRTM4	distance between right endocanthion and right alare	Xiong et al., 2019	10.7554/eLife.49898	1
rs772154	2	97021664	2q11.2	NCAPH	Nose morphology (segment 21)	White et al., 2021	10.1038/s41588-020-00741-7	1
rs6745909	2	104057121	2q12.1		Eyes, Glabella, Zygomas, Temporal bone	Wang et al., 2021	10.21203/rs.3.rs-604881/v1	1
rs10175706	2	104631814	2q12.1	LOC100287010	Self-reported chin dimples	Pickrell et al., 2016	10.1038/ng.3570	1
rs13426125	2	104653581	2q12.1	LOC100287010	Zygomas, Temporal bone	Wang et al., 2021	10.21203/rs.3.rs-604881/v1	0
rs12472263	2	104712142	2q12.1	LOC105373521	Jaw slope	Bonfante et al., 2021	10.1126/sciadv.abc6160	0
rs62152530	2	107073501	2q12.2	RGPD3	Nasal length, ear length, alar width	Wu et al., 2019		0
rs142166760	2	109118851	2q12.3	EDAR	Lip protrusion, Jaw protrusion, Lower face flatness	Bonfante et al., 2021	10.1126/sciadv.abc6160	0
rs3827760	2	109513601	2q12.3	EDAR	Chin protrusion	Adhikari et al., 2016	10.1038/ncomms11616	0
rs3827760	2	109513601	2q12.3	EDAR	Mandible, Mouth, Zygomas	Wang et al., 2021	10.21203/rs.3.rs-604881/v1	0
rs7597495	2	112625010	2q13	FBLN7	Mandibular ramus (segment 25)	White et al., 2021	10.1038/s41588-020-00741-7	1
rs2422241	2	119043036	2q14.2	INSIG2	Glabella, Eyes	Wang et al., 2021	10.21203/rs.3.rs-604881/v1	1
rs11692600	2	119046519	2q14.2	INSIG2	Forehead morphology (segment 14)	White et al., 2021	10.1038/s41588-020-00741-7	0
rs6739488	2	119190301	2q14.2		Forehead morphology (segment 28)	Hoskens et al., 2021	10.1371/journal.pgen.1009528	0
rs332108	2	119440930	2q14.2	EN1	Forehead morphology (segment 14)	White et al., 2021	10.1038/s41588-020-00741-7	1
rs332734	2	119452635	2q14.2	EN1	Eyes	Wang et al., 2021	10.21203/rs.3.rs-604881/v1	0
rs13007696	2	120307794	2q14.2	PCDP1	Philtrum morphology (segment 9)	Hoskens et al., 2021	10.1371/journal.pgen.1009528	1
rs2044473	2	129751723	2q14.3	LOC101927881	Maxilla	Wang et al., 2021	10.21203/rs.3.rs-604881/v1	1
rs11294357	2	131676035	2q21.1	ARHGEF4	Global facial shape (segment 1)	Hoskens et al., 2021	10.1371/journal.pgen.1009528	1
rs7560738	2	135419163	2q21.3	TMEM163	Eye width and height	Crouch et al., 2018	10.1073/pnas.1708207114	1
rs2129481	2	141039804	2q22.1	LRP1B	Mandibular morphology (segment 55)	Hoskens et al., 2021	10.1371/journal.pgen.1009528	1
rs12616872	2	144502039	2q22.3	ARHGAP15	Nasolabial region (segment 17)	Hoskens et al., 2021	10.1371/journal.pgen.1009528	1
rs11688237	2	144560021	2q22.3	ARHGAP15, GTDC1	Self-reported chin dimples	Pickrell et al., 2016	10.1038/ng.3570	1
rs17479393	2	145653287	2q22.3	ZEB2	Self-reported chin dimples	Pickrell et al., 2016	10.1038/ng.3570	1
rs148912137	2	145658303	2q22.3	ZEB2	Forehead and eye morphology (segment 7)	White et al., 2021	10.1038/s41588-020-00741-7	0
rs72854416	2	145675468	2q22.3	TEX41	Nose, Maxilla	Wang et al., 2021	10.21203/rs.3.rs-604881/v1	0
rs11682379	2	145693921	2q22.3	ZEB2	Supraorbital morphology (segment 58)	Hoskens et al., 2021	10.1371/journal.pgen.1009528	0
rs17409597	2	146045060	2q22.3	TEX41	Glabella	Wang et al., 2021	10.21203/rs.3.rs-604881/v1	0
rs202205854	2	146586829	2q22.3	TEX41	Nose, Maxilla	Wang et al., 2021	10.21203/rs.3.rs-604881/v1	0
rs11680214	2	148366044	2q22.3	ACVR2A	Nasion depth	Bonfante et al., 2021	10.1126/sciadv.abc6160	1
rs12616186	2	176446336	2q31.1		Chin morphology (segment 27)	Hoskens et al., 2021	10.1371/journal.pgen.1009528	1
rs2884836	2	176533433	2q31.1	KIAA1715	distance between right exocanthion and right cheilion	Xiong et al., 2019	10.7554/eLife.49898	0
rs6718516	2	176991924	2q31.1	HOXD9	Nose, Zygomas	Wang et al., 2021	10.21203/rs.3.rs-604881/v1	1
rs1524082	2	177111419	2q31.1	MTX2	Mandible, Mouth, Maxilla, Nose, Glabella, Eyes, Zygomas, Forehead	Wang et al., 2021	10.21203/rs.3.rs-604881/v1	1
rs970797	2	177111819	2q31.1	HOXD cluster	Lip morphology (segment 38)	Claes et al., 2018	10.1038/s41588-018-0057-4	0
rs970797	2	177111819	2q31.1	HOXD1, MTX2	Eye shape	Cha et al., 2018	10.1186/s12864-018-4865-9	0
rs970797	2	177111819	2q31.1	HOXD1	Global facial shape (segment 1)	White et al., 2021	10.1038/s41588-020-00741-7	0
rs970797	2	177111819	2q31.1	HOXD cluster	Upper lip morphology (segment 33)	Indencleef et al., 2021	10.3389/fgene.2021.626403	0
rs970797	2	177111819	2q31.1		Glabellar region (segment 56)	Hoskens et al., 2021	10.1371/journal.pgen.1009528	0
rs12619464	2	177345714	2q31.1	MTX2	Mandible, Maxilla, Mouth	Wang et al., 2021	10.21203/rs.3.rs-604881/v1	0
rs10178696	2	177365619	2q31.1	MTX2	Cheek morphology (segment 24)	White et al., 2021	10.1038/s41588-020-00741-7	1
rs13408200	2	177368779	2q31.1	MTX2	Nose	Wang et al., 2021	10.21203/rs.3.rs-604881/v1	1
rs59156997	2	177371847	2q31.1	MTX2, HNRNPA3	Self-reported chin dimples	Pickrell et al., 2016	10.1038/ng.3570	0
rs1513881	2	177679372	2q31.1		Global facial shape (segment 1)	Hoskens et al., 2021	10.1371/journal.pgen.1009528	1
rs1424534	2	186177109	2q32.1		Upper and lower face morphology (segment 3)	Hoskens et al., 2021	10.1371/journal.pgen.1009528	1
rs8176501	2	188353663	2q32.1	CALCRL	Lip morphology (segment 32)	White et al., 2021	10.1038/s41588-020-00741-7	1
rs8176501	2	188353663	2q32.1	TFPI	Lip morphology (segment 32)	Hoskens et al., 2021	10.1371/journal.pgen.1009528	1
rs7608145	2	199650278	2q33.1	SATB2	Nose morphology (segment 44)	Hoskens et al., 2021	10.1371/journal.pgen.1009528	1
rs13035389	2	199666111	2q33.1	PLCL1, SATB2	Self-reported chin dimples	Pickrell et al., 2016	10.1038/ng.3570	1
rs13035389	2	199666111	2q33.1	SATB2	Chin morphology (segment 53)	White et al., 2021	10.1038/s41588-020-00741-7	1
rs4675617	2	200342749	2q33.1	SATB2	Philtrum morphology (segment 18)	White et al., 2021	10.1038/s41588-020-00741-7	1
rs10710424	2	200502849	2q33.1	LINC01877	Nose	Wang et al., 2021	10.21203/rs.3.rs-604881/v1	0
rs348979	2	222926192	2q36.1	PAX3	Nose	Wang et al., 2021	10.21203/rs.3.rs-604881/v1	1
rs9288572	2	222962363	2q36.1	PAX3	Nose	Wang et al., 2021	10.21203/rs.3.rs-604881/v1	1
rs974448	2	223005314	2q36.1	PAX3	Distance between eyeballs and nasion	Liu et al., 2012	10.1371/journal.pgen.1002932	1
rs34460569	2	223026935	2q36.1	EPHA4, PAX3	Self-reported nose size	Pickrell et al., 2016	10.1038/ng.3570	0
rs34032897	2	223028582	2q36.1	PAX3	distance between right endocanthion and nasion	Xiong et al., 2019	10.7554/eLife.49898	0
rs1370926	2	223030502	2q36.1	PAX3	Nose morphology (segment 11)	White et al., 2021	10.1038/s41588-020-00741-7	0
rs10176525	2	223039052	2q36.1	PAX3	Nose morphology (segment 10)	Claes et al., 2018	10.1038/s41588-018-0057-4	0
rs10176525	2	223039052	2q36.1	PAX3	Brow ridge protrusion, Nasion depth, Nasion position, Columella size, Brow ridge protrusion	Bonfante et al., 2021	10.1126/sciadv.abc6160	0
rs10209141	2	223056368	2q36.1	PAX3	Nose	Wang et al., 2021	10.21203/rs.3.rs-604881/v1	0
rs7559271	2	223068286	2q36.1	PAX3	Nasion-midendocanthion distance	Paternoster et al., 2012	10.1016/j.ajhg.2011.12.021	0
rs7559271	2	223068286	2q36.1	PAX3	Nasion position	Adhikari et al., 2016	10.1038/ncomms11616	0
rs7559271	2	223068286	2q36.1	EPHA4, PAX3	Nose morphology (segment 46)	Hoskens et al., 2021	10.1371/journal.pgen.1009528	0
rs2855266	2	223072019	2q36.1	PAX3	Nose morphology (segment 46)	Indencleef et al., 2021	10.3389/fgene.2021.626403	0
rs111888358	2	223436184	2q36.1	FARSB	Nose	Wang et al., 2021	10.21203/rs.3.rs-604881/v1	0
rs4674676	2	223529112	2q36.1	FARSB, MOGAT1	Self-reported chin dimples	Pickrell et al., 2016	10.1038/ng.3570	1
rs12614976	2	223542896	2q36.1	MOGAT1	Nose, Maxilla, Eyes	Wang et al., 2021	10.21203/rs.3.rs-604881/v1	0
rs7579011	2	223543633	2q36.1	FARSB	Nose and mouth morphology (segment 2)	White et al., 2021	10.1038/s41588-020-00741-7	0
rs730010	2	231178876	2q37.1	SP140	Forehead and eye morphology (segment 7)	Hoskens et al., 2021	10.1371/journal.pgen.1009528	1
rs12473319	2	232880971	2q37.1	DIS3L2	Glabella	Wang et al., 2021	10.21203/rs.3.rs-604881/v1	1
rs1048603	2	234394487	2q37.1	USP40	Pyriform aperture width	Wu et al., 2019		1
rs838543	2	234432017	2q37.1	USP40	Pyriform aperture width	Wu et al., 2019		0
rs2121905	2	239491831	2q37.3	TWIST2	Nose	Wang et al., 2021	10.21203/rs.3.rs-604881/v1	1
rs116910218	2	239690223	2q37.3	TWIST2	Eyes, Glabella	Wang et al., 2021	10.21203/rs.3.rs-604881/v1	0
rs1828554	3	9308332	3p25.3	SRGAP3	Nose	Wang et al., 2021	10.21203/rs.3.rs-604881/v1	1
rs4686337	3	9311215	3p25.3	SRGAP3, SETD5	Nose morphology (segment 11)	White et al., 2021	10.1038/s41588-020-00741-7	0
rs4455306	3	10574692	3p25.3	SEC13	Mandibular morphology (segment 52)	Hoskens et al., 2021	10.1371/journal.pgen.1009528	1
rs73048344	3	24765405	3p24.2	THRB	Eye morphology (segment 15)	White et al., 2021	10.1038/s41588-020-00741-7	1
rs73067341	3	30510038	3p24.1	TGFBR2	Nose morphology (segment 45)	Hoskens et al., 2021	10.1371/journal.pgen.1009528	1
rs3792523	3	38144397	3p22.2	DLEC1	Forehead and eye morphology (segment 7)	Hoskens et al., 2021	10.1371/journal.pgen.1009528	0
rs17054293	3	54724560	3p14.3	CACNA2D3	Nose and mouth morphology (segment 2)	White et al., 2021	10.1038/s41588-020-00741-7	1
rs17054293	3	54724560	3p14.3		Upper lip, nasolabial region (segment 8, 33)	Indencleef et al., 2021	10.3389/fgene.2021.626403	1
rs17054293	3	54724560	3p14.3	CACNA2D3	Chin morphology (segment 54)	Hoskens et al., 2021	10.1371/journal.pgen.1009528	1
rs56063440	3	54731374	3p14.3	CACNA2D3	Self-reported nose size	Pickrell et al., 2016	10.1038/ng.3570	0
rs56063440	3	54731374	3p14.3	ESRG	Nose morphology (segment 52)	Liu C et al., 2021	10.1371/journal.pgen.1009695	0
rs60889564	3	66896826	3p14.1	KBTBD8	Nose	Wang et al., 2021	10.21203/rs.3.rs-604881/v1	1
rs4677030	3	71230514	3p13	FOXP1	Nose morphology (segment 23)	Indencleef et al., 2021	10.3389/fgene.2021.626403	1
rs2321505	3	71224244	3p13	FOXP1	Nose morphology (segment 10)	Hoskens et al., 2021	10.1371/journal.pgen.1009528	0
3:71227306:T_TGA	3	71227306	3p13	FOXP1, EIF4E3	Self-reported nose size	Pickrell et al., 2016	10.1038/ng.3570	0
rs9310211	3	71231744	3p13	FOXP1	Nose morphology (segment 23)	White et al., 2021	10.1038/s41588-020-00741-7	0
rs10713146	3	71239625	3p13	FOXP1	Nose	Wang et al., 2021	10.21203/rs.3.rs-604881/v1	0
rs7616034	3	71951781	3p13	FOXP1	Mandibular ramus (segment 25)	Hoskens et al., 2021	10.1371/journal.pgen.1009528	1
rs424737	3	78815906	3p12.3	ROBO1	Self-reported nose size	Pickrell et al., 2016	10.1038/ng.3570	1
rs61672954	3	82196528	3p12.2		Jaw morphology	Qiao et al., 2018	10.1016/j.jgg.2018.07.009	0
rs3072056	3	86763102	3p12.1	VGLL3	Nose and mouth morphology (segment 2)	White et al., 2021	10.1038/s41588-020-00741-7	0
rs9882146	3	86942623	3p12.1	VGLL3	Philtrum morphology (segment 9)	Hoskens et al., 2021	10.1371/journal.pgen.1009528	1
rs36024188	3	86960554	3p12.1	VGLL3	Nose, Maxilla	Wang et al., 2021	10.21203/rs.3.rs-604881/v1	0
rs73844434	3	87029924	3p12.1	VGLL3	Maxilla	Wang et al., 2021	10.21203/rs.3.rs-604881/v1	0
rs9834265	3	88338590	3p11.1		Nose morphology (segment 43)	Hoskens et al., 2021	10.1371/journal.pgen.1009528	1
rs7431338	3	88880647	3p11.1	EPHA3	Nose	Wang et al., 2021	10.21203/rs.3.rs-604881/v1	1
rs6765833	3	89035939	3p11.1	EPHA3	Glabella, Forehead	Wang et al., 2021	10.21203/rs.3.rs-604881/v1	1
rs73137393	3	89471701	3p11.1	EPHA3	Mandibular morphology (segment 12)	Hoskens et al., 2021	10.1371/journal.pgen.1009528	1
rs34199564	3	94209591	3q11.2	ARL13B	Eye morphology (segment 30)	White et al., 2021	10.1038/s41588-020-00741-7	0
rs793487	3	99495422	3q12.1	COL8A1	Global facial shape (segment 1)	White et al., 2021	10.1038/s41588-020-00741-7	1
rs77226851	3	99673834	3q12.1	CMSS1, FILIP1L, COL8A1	Nose and mouth morphology (segment 2)	Hoskens et al., 2021	10.1371/journal.pgen.1009528	1
rs113663609	3	99924002	3q12.1	CMSS1	distance between right endocanthion and right cheilion	Xiong et al., 2019	10.7554/eLife.49898	0
rs1391361	3	111257405	3q13.13	CD96	Philtrum and upper lip morphology (segment 4)	White et al., 2021	10.1038/s41588-020-00741-7	1
rs7633584	3	118656515	3q13.32	IGSF11	Nose roundness	Bonfante et al., 2021	10.1126/sciadv.abc6160	1
chr3:127963189	3	127963189	3q21.3	EEFSEC	Nose morphology (segment 27)	Liu C et al., 2021	10.1371/journal.pgen.1009695	0
rs4857879	3	128064118	3q21.3	EEFSEC	Maxilla, Mouth, Nose	Wang et al., 2021	10.21203/rs.3.rs-604881/v1	1
rs2977562	3	128106267	3q21.3	RAB7A, ACAD9	Upper lip morphology (segment 16)	Claes et al., 2018	10.1038/s41588-018-0057-4	0
rs2977562	3	128106267	3q21.3	EEFSEC	Philtrum morphology (segment 18)	Hoskens et al., 2021	10.1371/journal.pgen.1009528	0
rs7373685	3	128107020	3q21.3	GATA2	Philtrum morphology (segment 18)	White et al., 2021	10.1038/s41588-020-00741-7	0
rs55686439	3	128201376	3q21.3	GATA2	Nose	Wang et al., 2021	10.21203/rs.3.rs-604881/v1	1
rs9812461	3	133820689	3q22.2	RYK	Maxilla, Mouth, Nose	Wang et al., 2021	10.21203/rs.3.rs-604881/v1	1
rs6795164	3	133885925	3q22.2	SLCO2A1	Global facial shape (segment 1)	White et al., 2021	10.1038/s41588-020-00741-7	0
rs146463893	3	137915765	3q22.3	ARMC8	Supraorbital morphology (segment 59)	Hoskens et al., 2021	10.1371/journal.pgen.1009528	1
rs111414955	3	138668060	3q22.3	FOXL2	Eyes	Wang et al., 2021	10.21203/rs.3.rs-604881/v1	0
rs72630201	3	138839901	3q23	BPESC1	Glabellar, Eye	Wang et al., 2021	10.21203/rs.3.rs-604881/v1	1
rs12633011	3	138938995	3q23	PISRT1	Eye morphology	Huang et al., 2021	10.1371/journal.pgen.1008357	1
rs12632544	3	138946868	3q23	MRPS22	Nose, Maxilla, Glabella, Eyes, Temporal bone, Zygomas, Forehead	Wang et al., 2021	10.21203/rs.3.rs-604881/v1	0
rs72977066	3	140430863	3q23	TRIM42	Nose morphology (segment 11)	Hoskens et al., 2021	10.1371/journal.pgen.1009528	1
rs12495832	3	147829477	3q24	ZIC1, AGTR1	Self-reported chin dimples	Pickrell et al., 2016	10.1038/ng.3570	1
rs9809940	3	149395781	3q25.1	WWTR1	Nose morphology (segment 22)	Hoskens et al., 2021	10.1371/journal.pgen.1009528	1
rs11717138	3	156534628	3q25.31	TIPARP, LEKR1	Self-reported nose size	Pickrell et al., 2016	10.1038/ng.3570	1
rs792736	3	157482916	3q25.32	SHOX2	Upper and lower face morphology (segment 3)	White et al., 2021	10.1038/s41588-020-00741-7	1
rs9836369	3	157500853	3q25.32	SHOX2	Eyes, Glabella, Zygomas, Temporal bone	Wang et al., 2021	10.21203/rs.3.rs-604881/v1	0
rs1979578	3	157507156	3q25.32		Nose morphology (segment 41)	Hoskens et al., 2021	10.1371/journal.pgen.1009528	0
rs11713363	3	157828322	3q25.32	RSRC1	Self-reported chin dimples	Pickrell et al., 2016	10.1038/ng.3570	0
rs79909949	3	159492478	3q25.33	SCHIP1	Centroid size	Cole et al., 2016	10.1371/journal.pgen.1006174	1
rs2133593	3	177301992	3q26.32	TBL1XR1, KCNMB2	Self-reported chin dimples	Pickrell et al., 2016	10.1038/ng.3570	1
rs552757	3	177309024	3q26.32	LINC00578	Glabella	Wang et al., 2021	10.21203/rs.3.rs-604881/v1	0
rs58022575	3	184333170	3q27.1	EPHB3	Nose morphology (segment 20)	Claes et al., 2018	10.1038/s41588-018-0057-4	0
rs58022575	3	184333170	3q27.1	EPHB3	Nose morphology (segment 5)	White et al., 2021	10.1038/s41588-020-00741-7	0
rs142433965	3	184335364	3q27.1	DVL3	Nose and mouth morphology (segment 2)	Hoskens et al., 2021	10.1371/journal.pgen.1009528	1
rs12633616	3	184339099	3q27.1	EPHB3	Nose	Wang et al., 2021	10.21203/rs.3.rs-604881/v1	0
rs13097965	3	184339757	3q27.1	EPHB3, MAGEF1	Self-reported nose size	Pickrell et al., 2016	10.1038/ng.3570	0
rs56081252	3	184375948	3q27.1	EPHB3	Chin and mandibular morphology (segment 6)	White et al., 2021	10.1038/s41588-020-00741-7	1
rs9844571	3	184445284	3q27.1	MAGEF1	Maxilla	Wang et al., 2021	10.21203/rs.3.rs-604881/v1	1
rs12497589	3	184464709	3q27.1	EPHB2, EPHB3	Cheek morphology (segment 24)	Indencleef et al., 2021	10.3389/fgene.2021.626403	0
rs112643361	3	188438871	3q28		Nasion (segment 21)	Liu C et al., 2021	10.1371/journal.pgen.1009695	0
rs17447439	3	189549423	3q28	TP63	Distance between the eyeballs	Liu et al., 2012	10.1371/journal.pgen.1002932	1
rs11706388	3	194269191	3q29		Cheek morphology (segment 48)	Hoskens et al., 2021	10.1371/journal.pgen.1009528	1
rs78199530	3	195532790	3q29	TFRC	Nose morphology (segment 21)	Hoskens et al., 2021	10.1371/journal.pgen.1009528	1
rs74921869	4	1005179	4p16.3	FGFRL1	Nose	Wang et al., 2021	10.21203/rs.3.rs-604881/v1	0
rs74921869	4	1013382	4p16.3	FGFRL1	Nose morphology (segment 5)	White et al., 2021	10.1038/s41588-020-00741-7	0
rs3910659	4	4537916	4p16.2	STX18	Mandibular ramus (segment 25)	White et al., 2021	10.1038/s41588-020-00741-7	1
rs371525829	4	4774124	4p16.2	MSX1	Nose	Wang et al., 2021	10.21203/rs.3.rs-604881/v1	0
rs34998838	4	4794202	4p16.2	MSX1	Nose	Wang et al., 2021	10.21203/rs.3.rs-604881/v1	1
rs13117653	4	4805454	4p16.2	MSX1	Nasolabial region (segment 34)	White et al., 2021	10.1038/s41588-020-00741-7	0
rs6852205	4	4824151	4p16.2	MSX1	Nose morphology (segment 43)	Hoskens et al., 2021	10.1371/journal.pgen.1009528	0
rs3815181	4	7204493	4p16.1	SORCS2	Glabella	Wang et al., 2021	10.21203/rs.3.rs-604881/v1	1
rs7434700	4	8711408	4p16.1	CPZ	Global facial shape	Wang et al., 2021	10.21203/rs.3.rs-604881/v1	1
rs1874285	4	18607550	4p15.31	LCORL	Global facial shape	Wang et al., 2021	10.21203/rs.3.rs-604881/v1	1
rs117922332	4	22394239	4p15.2	ADGRA3	Nose	Wang et al., 2021	10.21203/rs.3.rs-604881/v1	0
chr4:24163580	4	24163580	4p15.2		Nose morphology (segment 53)	Liu C et al., 2021	10.1371/journal.pgen.1009695	0
rs60159418	4	31120752	4p15.1	PCDH7	Mouth morphology	Qiao et al., 2018	10.1016/j.jgg.2018.07.009	0
rs60442375	4	42393308	4p13	SHISA3	Nose	Wang et al., 2021	10.21203/rs.3.rs-604881/v1	1
rs2203049	4	61371870	4q13.1	LPHN3	Mandible	Wang et al., 2021	10.21203/rs.3.rs-604881/v1	1
rs66600903	4	74244522	4q13.3	ALB	Supraorbital morphology (segment 29)	Hoskens et al., 2021	10.1371/journal.pgen.1009528	1
rs28897130	4	86608998	4q21.23	ARHGAP24	Nose morphology (segment 11)	Hoskens et al., 2021	10.1371/journal.pgen.1009528	1
rs2578135	4	94864577	4q22.2	GRID2	Chin morphology (segment 53)	Indencleef et al., 2021	10.3389/fgene.2021.626403	1
rs6851148	4	101218062	4q24	DDIT4L, EMCN	Self-reported nose size	Pickrell et al., 2016	10.1038/ng.3570	1
rs7674010	4	109294589	4q25	LEF1	Nose morphology (segment 20)	White et al., 2021	10.1038/s41588-020-00741-7	1
rs6843082	4	111718067	4q25	PITX2	Maxilla, Mouth	Wang et al., 2021	10.21203/rs.3.rs-604881/v1	1
rs514892	4	111843671	4q25	PITX2	Eye morphology (segment 15)	White et al., 2021	10.1038/s41588-020-00741-7	1
rs326899	4	112672623	4q25	PITX2	Nose	Wang et al., 2021	10.21203/rs.3.rs-604881/v1	1
rs7655723	4	120328666	4q26	MYOZ2	Temporal bone (segment 31)	White et al., 2021	10.1038/s41588-020-00741-7	1
rs7694450	4	121998104	4q27	PRDM5	Philtrum and upper lip morphology (segment 9)	White et al., 2021	10.1038/s41588-020-00741-7	1
rs7694450	4	121998104	4q27	PRDM	Upper lip morphology (segment 39)	Indencleef et al., 2021	10.3389/fgene.2021.626403	1
rs7694450	4	121998104	4q27	NDNF	Mandible, Mouth	Wang et al., 2021	10.21203/rs.3.rs-604881/v1	1
rs991183	4	124173635	4q28.1	FGF2, SPRY1	Philtrum morphology (segment 37)	Hoskens et al., 2021	10.1371/journal.pgen.1009528	1
rs6852838	4	126935475	4q28.1	FAT4	Cheek morphology (segment 24)	White et al., 2021	10.1038/s41588-020-00741-7	1
rs6852838	4	126935475	4q28.1	FAT4	Cheek morphology (segment 48)	Hoskens et al., 2021	10.1371/journal.pgen.1009528	1
rs200087457	4	126951202	4q28.1	MIR2054	Maxilla	Wang et al., 2021	10.21203/rs.3.rs-604881/v1	1
rs145365164	4	126954652	4q28.1	FAT4	Self-reported chin dimples	Pickrell et al., 2016	10.1038/ng.3570	0
rs17011824	4	127810815	4q28.1	INTU	Nose	Wang et al., 2021	10.21203/rs.3.rs-604881/v1	0
rs5861798	4	127822829	4q28.1	INTU	Cheek morphology (segment 49)	Hoskens et al., 2021	10.1371/journal.pgen.1009528	1
rs62324070	4	127928593	4q28.1	INTU	Nose and mouth morphology (segment 2)	White et al., 2021	10.1038/s41588-020-00741-7	0
rs12504954	4	127948196	4q28.1	INTU	distance between pronasale and left alare	Xiong et al., 2019	10.7554/eLife.49898	0
rs4834173	4	127983463	4q28.1	INTU	Maxilla, Mouth, Nose, Eyes	Wang et al., 2021	10.21203/rs.3.rs-604881/v1	0
rs3844179	4	141820214	4q31.21	RNF150	Chin morphology (segment 53)	Hoskens et al., 2021	10.1371/journal.pgen.1009528	1
rs6535972	4	154824681	4q31.3	SFRP2	distance between left endocanthion and left alare	Xiong et al., 2019	10.7554/eLife.49898	1
rs9995821	4	154828366	4q31.3	DCHS2	Nose morphology (segment 45)	Claes et al., 2018	10.1038/s41588-018-0057-4	0
rs9995821	4	154828366	4q31.3	DCHS2	Nose and mouth morphology (segment 2)	White et al., 2021	10.1038/s41588-020-00741-7	0
rs9995821	4	154828366	4q31.3	SFRP2, LOC101927947, DCHS2	Nose height, Nose roundness, Columella inclination, Nostril size	Bonfante et al., 2021	10.1126/sciadv.abc6160	0
rs9995821	4	154828366	4q31.3		Nasolabial region (segment 17)	Hoskens et al., 2021	10.1371/journal.pgen.1009528	0
rs9995821	4	154828366	4q31.3	DCHS2	Nose morphology (segment 27)	Liu C et al., 2021	10.1371/journal.pgen.1009695	0
rs9995821	4	154828366	4q31.3	SFRP2	Maxilla, Mouth, Nose	Wang et al., 2021	10.21203/rs.3.rs-604881/v1	0
rs2045323	4	154831899	4q31.3	DCHS2	Columella inclination, nose protrusion, nose tip angle	Adhikari et al., 2016	10.1038/ncomms11616	0
rs2045323	4	154831899	4q31.3	DCHS2, SFRP2	Nose morphology	Huang et al., 2021	10.1371/journal.pgen.1008357	0
rs6834372	4	155204724	4q31.3	DCHS2	Eyes, Glabella	Wang et al., 2021	10.21203/rs.3.rs-604881/v1	1
rs12644248	4	155235392	4q31.3	DCHS2	Columella inclination	Adhikari et al., 2016	10.1038/ncomms11616	0
rs34387386	4	163242477	4q32.2		Global facial shape (segment 1)	Hoskens et al., 2021	10.1371/journal.pgen.1009528	1
rs4342159	4	169503180	4q32.3	PALLD	Nose and mouth morphology (segment 2)	White et al., 2021	10.1038/s41588-020-00741-7	1
rs149224260	4	169518074	4q32.3	PALLD	Chin morphology (segment 53)	Hoskens et al., 2021	10.1371/journal.pgen.1009528	0
rs12505328	4	174378004	4q34.1	SCRG1, HAND2	Self-reported chin dimples	Pickrell et al., 2016	10.1038/ng.3570	1
rs4695846	4	174456858	4q34.1	HAND2	Chin morphology (segment 53)	White et al., 2021	10.1038/s41588-020-00741-7	1
rs4695846	4	174456858	4q34.1	HAND2	Chin morphology (segment 54)	Hoskens et al., 2021	10.1371/journal.pgen.1009528	1
rs6814518	4	174469388	4q34.1	HAND2	Mandible, Mouth	Wang et al., 2021	10.21203/rs.3.rs-604881/v1	0
rs3054104	4	175047506	4q34.1	HPGD	Chin morphology (segment 53)	White et al., 2021	10.1038/s41588-020-00741-7	1
rs17275866	4	175071486	4q34.1	HAND2, FBXO8	Self-reported chin dimples	Pickrell et al., 2016	10.1038/ng.3570	0
rs60975547	4	175075289	4q34.1	HAND2, HPGD	Chin morphology (segment 53)	Hoskens et al., 2021	10.1371/journal.pgen.1009528	0
rs12509218	4	177587237	4q34.3	SPCS3, VEGFC	Self-reported chin dimples	Pickrell et al., 2016	10.1038/ng.3570	1
rs17537048	5	1901205	5p15.33		Nose morphology (segment 43)	Hoskens et al., 2021	10.1371/journal.pgen.1009528	1
rs17537048	5	1901205	5p15.33	IRX4	Nose	Wang et al., 2021	10.21203/rs.3.rs-604881/v1	1
rs40646	5	4977136	5p15.32	LINC01020	Eyes	Wang et al., 2021	10.21203/rs.3.rs-604881/v1	1
rs76573193	5	10817320	5p15.2	DAP	Upper and lower face morphology (segment 3)	Hoskens et al., 2021	10.1371/journal.pgen.1009528	1
rs7712213	5	44451269	5p12	FGF10	Temporal bone	Wang et al., 2021	10.21203/rs.3.rs-604881/v1	1
rs4866909	5	44580193	5p12	FGF10	Temporal bone (segment 62)	White et al., 2021	10.1038/s41588-020-00741-7	0
rs4866909	5	44580193	5p12	FGF10	Eye morphology (segment 15)	Hoskens et al., 2021	10.1371/journal.pgen.1009528	0
rs62369904	5	45092933	5p12	HCN1	Nose morphology (segment 45)	Hoskens et al., 2021	10.1371/journal.pgen.1009528	1
rs57106444	5	67765894	5q13.1	PIK3R1	Eye morphology (segment 60)	Indencleef et al., 2021	10.3389/fgene.2021.626403	1
rs199880074	5	73483121	5q13.3	ARHGEF28, ENC1	Self-reported chin dimples	Pickrell et al., 2016	10.1038/ng.3570	0
rs10078545	5	82124190	5q14.2		Self-reported chin dimples	Pickrell et al., 2016	10.1038/ng.3570	1
rs10078545	5	82124190	5q14.2	XRCC4	Nose and mouth morphology (segment 2)	White et al., 2021	10.1038/s41588-020-00741-7	1
rs2891934	5	82125335	5q14.2	MIR3977	Nose	Wang et al., 2021	10.21203/rs.3.rs-604881/v1	0
rs116813256	5	87031411	5q14.3		Nose morphology (segment 42)	Hoskens et al., 2021	10.1371/journal.pgen.1009528	1
rs11959408	5	89964298	5q14.3	GRP98	Cheek morphology (segment 43)	Liu C et al., 2021	10.1371/journal.pgen.1009695	1
rs77928091	5	92614724	5q15		Mandibular morphology (segment 12)	Hoskens et al., 2021	10.1371/journal.pgen.1009528	1
rs880264	5	94069803	5q15	MCTP1	Glabella	Wang et al., 2021	10.21203/rs.3.rs-604881/v1	1
rs73789544	5	111176036	5q22.1	NREP	Zygomatic region (segment 63)	Hoskens et al., 2021	10.1371/journal.pgen.1009528	1
rs255877	5	112753584	5q22.2	ENSG00000232633	Philtrum width	Howe et al., 2018	10.1371/journal.pgen.1007501	1
rs76770688	5	112985673	5q22.2	MCC	Philtrum and upper lip morphology (segment 9)	White et al., 2021	10.1038/s41588-020-00741-7	0
rs76770688	5	112985673	5q22.2		Upper lip and philtrum morphology (segment 4)	Hoskens et al., 2021	10.1371/journal.pgen.1009528	0
rs13182341	5	128107907	5q23.3	FBN	Chin and mandibular morphology (segment 6)	White et al., 2021	10.1038/s41588-020-00741-7	1
rs13182341	5	128107907	5q23.3	FBN2	Maxilla, Mouth	Wang et al., 2021	10.21203/rs.3.rs-604881/v1	1
rs10078631	5	128108183	5q23.3	SLC27A6	Upper lip and philtrum morphology (segment 4)	Hoskens et al., 2021	10.1371/journal.pgen.1009528	0
rs256240	5	132949084	5q31.1	FSTL4	Eye morphology (segment 15)	Hoskens et al., 2021	10.1371/journal.pgen.1009528	1
rs113199279	5	134806314	5q31.1	CXCL14	Eye morphology (segment 28)	Liu C et al., 2021	10.1371/journal.pgen.1009695	0
rs413317	5	151337439	5q33.1	GLRA1	Nose morphology (segment 10)	Hoskens et al., 2021	10.1371/journal.pgen.1009528	1
rs4958741	5	153868262	5q33.2	HAND1, LARP1	Self-reported chin dimples	Pickrell et al., 2016	10.1038/ng.3570	1
rs4582322	5	159509400	5q33.3	FABP6	Nose morphology (segment 5)	White et al., 2021	10.1038/s41588-020-00741-7	1
rs6555969	5	171128464	5q35.1	C5orf50	Nasion position	Liu et al., 2012	10.1371/journal.pgen.1002932	1
rs6555969	5	171128464	5q35.1	FGF18	Glabellar region (segment 56)	White et al., 2021	10.1038/s41588-020-00741-7	1
rs6555969	5	171128464	5q35.1	FGF18	Glabellar region (segment 56)	Hoskens et al., 2021	10.1371/journal.pgen.1009528	1
rs6555969	5	171128464	5q35.1	FGF18	Glabella	Wang et al., 2021	10.21203/rs.3.rs-604881/v1	1
rs17073930	5	171190826	5q35.1	FGF18	Nose and mouth morphology (segment 2)	White et al., 2021	10.1038/s41588-020-00741-7	1
rs6556132	5	173848018	5q35.2	MSX2	Eyes, Glabella, Zygomas, Temporal bone	Wang et al., 2021	10.21203/rs.3.rs-604881/v1	1
rs4868444	5	174160113	5q35.2	MSX2, DRD1	Self-reported chin dimples	Pickrell et al., 2016	10.1038/ng.3570	0
rs118078182	5	177922198	5q35.3	COL23A1	Nasal length and protrusion	Qiao et al., 2018	10.1016/j.jgg.2018.07.009	0
rs77646409	6	2145838	6p25.3	GMDS	Nose, Mouth	Wang et al., 2021	10.21203/rs.3.rs-604881/v1	0
rs13196306	6	2252322	6p25.3	GMDS	Glabellar	Wang et al., 2021	10.21203/rs.3.rs-604881/v1	1
rs4959652	6	2386913	6p25.2	MYLK4	Forehead and eye morphology (segment 7)	White et al., 2021	10.1038/s41588-020-00741-7	1
rs761096	6	2449123	6p25.2		Nose morphology (segment 5)	Hoskens et al., 2021	10.1371/journal.pgen.1009528	0
rs60608799	6	2455730	6p25.2	GMDS	Glabellar	Wang et al., 2021	10.21203/rs.3.rs-604881/v1	0
rs2326766	6	6393064	6p25.1	F13A1	Philtrum morphology (segment 37)	Indencleef et al., 2021	10.3389/fgene.2021.626403	1
rs2225718	6	18837244	6p22.3	RNF144B	distance between right endocanthion and right alare	Xiong et al., 2019	10.7554/eLife.49898	0
rs7755467	6	23557322	6p22.3	NRSN1	Nose and mouth morphology (segment 2)	White et al., 2021	10.1038/s41588-020-00741-7	1
rs197969	6	23585283	6p22.3		Nose morphology (segment 44)	Hoskens et al., 2021	10.1371/journal.pgen.1009528	0
rs9274522	6	32634373	6p21.32	COL11A2	Temporal bone (segment 62)	White et al., 2021	10.1038/s41588-020-00741-7	1
rs116525712	6	32644953	6p21.32		Mandibular morphology (segment 50)	Hoskens et al., 2021	10.1371/journal.pgen.1009528	1
rs1520	6	39526867	6p21.2	DAAM2	Nose morphology (segment 21)	White et al., 2021	10.1038/s41588-020-00741-7	1
rs2092524	6	39529692	6p21.2	KIF6	Nose morphology (segment 42)	Hoskens et al., 2021	10.1371/journal.pgen.1009528	0
rs4714260	6	39536622	6p21.2	KIF6	Mandible, Mouth, Maxilla, Nose	Wang et al., 2021	10.21203/rs.3.rs-604881/v1	0
rs7738892	6	39563863	6p21.2	KIF6	distance between right endocanthion and nasion	Xiong et al., 2019	10.7554/eLife.49898	0
rs9463011	6	44677138	6p21.1	RUNX2	Nose morphology (segment 40)	Hoskens et al., 2021	10.1371/journal.pgen.1009528	1
rs227832	6	44681257	6p21.1	SUPT3H	Nose morphology (segment 23)	White et al., 2021	10.1038/s41588-020-00741-7	0
rs227833	6	44681840	6p21.1	SUPT3H	Nose morphology (segment 10)	Claes et al., 2018	10.1038/s41588-018-0057-4	0
rs17336368	6	44751668	6p21.1	CDC5L, SUPT3H	Self-reported chin dimples	Pickrell et al., 2016	10.1038/ng.3570	0
rs13206526	6	44816181	6p21.1	SUPT3H, RUNX2	Nose, Maxilla	Wang et al., 2021	10.21203/rs.3.rs-604881/v1	1
6:44820741:AG_A	6	44820741	6p21.1	SUPT3H	Self-reported nose size	Pickrell et al., 2016	10.1038/ng.3570	0
rs10948192	6	44947321	6p21.1	SUPT3H, RUNX2	Upper face flatness, Forehead protrusion, Brow ridge protrusion	Bonfante et al., 2021	10.1126/sciadv.abc6160	0
rs1852985	6	45329656	6p21.1	SUPT3H, RUNX2	Nose bridge breadth	Adhikari et al., 2016	10.1038/ncomms11616	0
rs73457129	6	45574050	6p21.1	RUNX2	Nose morphology (segment 21)	White et al., 2021	10.1038/s41588-020-00741-7	1
rs12055796	6	46306547	6p12.3	RCAN2	Nose morphology (segment 22)	White et al., 2021	10.1038/s41588-020-00741-7	1
rs116374860	6	49202572	6p12.3		Forehead and eye morphology (segment 7)	Hoskens et al., 2021	10.1371/journal.pgen.1009528	1
rs2857487	6	50793671	6p12.3	TFAP2B	Nose	Wang et al., 2021	10.21203/rs.3.rs-604881/v1	1
rs9381919	6	50931059	6p12.3	TFAP2B	Nose	Wang et al., 2021	10.21203/rs.3.rs-604881/v1	1
rs9381923	6	50985886	6p12.3	TFAP2B	Nose morphology (segment 22)	White et al., 2021	10.1038/s41588-020-00741-7	1
rs9381923	6	50985886	6p12.3	TFAP2B	Nose morphology (segment 45)	Hoskens et al., 2021	10.1371/journal.pgen.1009528	1
rs1886569	6	51038157	6p12.3	TFAP2B	Nose	Wang et al., 2021	10.21203/rs.3.rs-604881/v1	0
rs149228310	6	51091163	6p12.3	TFAP2B	Nose morphology (segment 45)	Indencleef et al., 2021	10.3389/fgene.2021.626403	0
rs6923760	6	51685228	6p12.3	PKHD1	Nose morphology (segment 11)	White et al., 2021	10.1038/s41588-020-00741-7	1
rs788509	6	51704886	6p12.3	PKHD1	Nose	Wang et al., 2021	10.21203/rs.3.rs-604881/v1	0
rs788506	6	51703012	6p12.3		Nose morphology (segment 44)	Indencleef et al., 2021	10.3389/fgene.2021.626403	0
rs142900698	6	52834739	6p12.2	GSTA3, GSTA4	Self-reported nose size	Pickrell et al., 2016	10.1038/ng.3570	0
rs4715567	6	55719867	6p12.1	BMP5	Global facial shape (segment 1)	White et al., 2021	10.1038/s41588-020-00741-7	1
rs12207763	6	74710860	6q13		Philtrum morphology (segment 37)	Hoskens et al., 2021	10.1371/journal.pgen.1009528	1
rs28880333	6	85313340	6q14.3	TBX18	Eyes, Glabella, Zygomas, Temporal bone	Wang et al., 2021	10.21203/rs.3.rs-604881/v1	0
rs4329085	6	85540445	6q14.3	TBX18	Chin and mandibular morphology (segment 6)	Hoskens et al., 2021	10.1371/journal.pgen.1009528	1
rs112411726	6	85708585	6q14.3	TBX18	Eye morphology (segment 15)	White et al., 2021	10.1038/s41588-020-00741-7	1
rs147468294	6	85811665	6q14.3	TBX18	Glabella, Eyes, Forehead	Wang et al., 2021	10.21203/rs.3.rs-604881/v1	0
rs17449571	6	87789164	6q14.3	CGA	Eye morphology (segment 60)	Hoskens et al., 2021	10.1371/journal.pgen.1009528	1
rs36126080	6	91998112	6q15	MIR4643	Glabella, Forehead	Wang et al., 2021	10.21203/rs.3.rs-604881/v1	0
rs112215522	6	94913574	6q16.1	EPHA7	Self-reported chin dimples	Pickrell et al., 2016	10.1038/ng.3570	1
rs6568401	6	106188818	6q21	PRDM1	Upper lip morphology (segment 19)	White et al., 2021	10.1038/s41588-020-00741-7	1
rs6568401	6	106188818	6q21	PRDM1	Maxilla, Mouth	Wang et al., 2021	10.21203/rs.3.rs-604881/v1	1
rs73547403	6	113186636	6q21	RFPL4B	Eyes, Glabella, Zygomas, Temporal bone	Wang et al., 2021	10.21203/rs.3.rs-604881/v1	0
rs9388518	6	127103785	6q22.33	RSPO3	Chin morphology (segment 53)	White et al., 2021	10.1038/s41588-020-00741-7	1
rs114624515	6	127137608	6q22.33		Philtrum morphology (segment 9)	Hoskens et al., 2021	10.1371/journal.pgen.1009528	0
rs6940295	6	127190932	6q22.33	RSPO3	Mandible, Mouth, Maxilla, Nose	Wang et al., 2021	10.21203/rs.3.rs-604881/v1	0
rs12191569	6	130208485	6q22.33	TMEM244	Upper and lower face morphology (segment 3)	Hoskens et al., 2021	10.1371/journal.pgen.1009528	1
rs569833	6	133527935	6q23.2	EYA4	Glabellar region (segment 56)	Hoskens et al., 2021	10.1371/journal.pgen.1009528	1
rs519332	6	133571272	6q23.2	EYA4	Forehead morphology (segment 28)	White et al., 2021	10.1038/s41588-020-00741-7	0
rs5880172	6	133615647	6q23.2	RPS12, EYA4	Forehead morphology (segment 30)	Claes et al., 2018	10.1038/s41588-018-0057-4	0
rs17062339	6	133639892	6q23.2	EYA4	Glabella	Wang et al., 2021	10.21203/rs.3.rs-604881/v1	0
rs1418341	6	136260450	6q23.3	PDE7B	Glabella, Eyes, Temporal bone, Forehead	Wang et al., 2021	10.21203/rs.3.rs-604881/v1	1
rs2018447	6	136271577	6q23.3	AHI1	Global facial shape (segment 1)	Hoskens et al., 2021	10.1371/journal.pgen.1009528	0
rs34729823	6	136274370	6q23.3	MTFR2	Supraorbital morphology (segment 59)	White et al., 2021	10.1038/s41588-020-00741-7	0
rs4896190	6	136297337	6q23.3	PDE7B	Brow ridge protrusion	Bonfante et al., 2021	10.1126/sciadv.abc6160	0
rs73776960	6	138761700	6q23.3	NHSL1	Philtrum morphology (segment 18)	Hoskens et al., 2021	10.1371/journal.pgen.1009528	1
rs4895534	6	138871197	6q23.3	NHSL1	Nose	Wang et al., 2021	10.21203/rs.3.rs-604881/v1	1
rs6570789	6	147401193	6q24.3	STXBP5-AS1	Lip protrusion	Bonfante et al., 2021	10.1126/sciadv.abc6160	1
rs2819066	6	156809036	6q25.3	ARID1B	Forehead and eye morphology (segment 7)	Hoskens et al., 2021	10.1371/journal.pgen.1009528	1
rs9456748	6	162590018	6q26	PARK2	Facial height containing the nasion landmark	Lee et al., 2017	10.1371/journal.pone.0176566	1
rs3736712	6	169957964	6q27	WDR27	Eye tail length	Cha et al., 2018	10.1186/s12864-018-4865-9	1
rs2108791	7	7253520	7p22.1	COL28A1	Forehead morphology (segment 28)	White et al., 2021	10.1038/s41588-020-00741-7	1
rs17139675	7	18733748	7p21.1	HDAC9	Nose, Glabella	Wang et al., 2021	10.21203/rs.3.rs-604881/v1	1
rs1178103	7	18741367	7p21.1	HDAC9	Columella inclination	Bonfante et al., 2021	10.1126/sciadv.abc6160	0
rs1178171	7	18794346	7p21.1	HDAC9	Nose	Wang et al., 2021	10.21203/rs.3.rs-604881/v1	1
rs212672	7	18797190	7p21.1	TWIST1	Global facial shape (segment 1)	White et al., 2021	10.1038/s41588-020-00741-7	0
rs212672	7	18797190	7p21.1	TWIST1	Philtrum morphology (segment 37)	Hoskens et al., 2021	10.1371/journal.pgen.1009528	0
rs2465274	7	27108127	7p15.2	HOXA2	Philtrum and upper lip morphology (segment 9)	White et al., 2021	10.1038/s41588-020-00741-7	1
rs2522825	7	27111994	7p15.2	HOXA1	Philtrum width	Howe et al., 2018	10.1371/journal.pgen.1007501	0
rs62449865	7	28501844	7p15.1	CREB5	Eye morphology (segment 30)	Hoskens et al., 2021	10.1371/journal.pgen.1009528	1
rs6953710	7	30211788	7p14.3	MTURN	Zygomatic region (segment 63)	Hoskens et al., 2021	10.1371/journal.pgen.1009528	1
rs1919786	7	33166801	7p14.3	BBS9	Upper and lower face morphology (segment 3)	Hoskens et al., 2021	10.1371/journal.pgen.1009528	1
rs1420150	7	33321872	7p14.3	BBS9	Nose	Wang et al., 2021	10.21203/rs.3.rs-604881/v1	0
rs1362462	7	34162983	7p14.3	BMPER	Maxilla, Mouth	Wang et al., 2021	10.21203/rs.3.rs-604881/v1	1
rs72586392	7	42055499	7p14.1	GLI3	Nose, Maxilla	Wang et al., 2021	10.21203/rs.3.rs-604881/v1	1
rs2108166	7	42125871	7p14.1	GLI3	Nose morphology (segment 43)	Hoskens et al., 2021	10.1371/journal.pgen.1009528	1
rs17640804	7	42131390	7p14.1	GLI3	Nose wing breadth	Adhikari et al., 2016	10.1038/ncomms11616	0
rs62443772	7	42131949	7p14.1	GLI3	Nose morphology (segment 22)	White et al., 2021	10.1038/s41588-020-00741-7	0
rs846274	7	42061986	7p14.1	GLI3	Nose morphology (segment 45)	Indencleef et al., 2021	10.3389/fgene.2021.626403	0
rs12535551	7	46677370	7p12.3	IGFBP3	Nose morphology (segment 11)	White et al., 2021	10.1038/s41588-020-00741-7	1
rs17134499	7	51831741	7p12.1	COBL	Eye position	Bonfante et al., 2021	10.1126/sciadv.abc6160	0
rs3110832	7	66654697	7q11.21	TYW1	Nose and mouth morphology (segment 2)	Hoskens et al., 2021	10.1371/journal.pgen.1009528	1
rs4401719	7	73300177	7q11.23	ELN, FZD9	Nose morphology (segment 21)	Hoskens et al., 2021	10.1371/journal.pgen.1009528	1
rs3973178	7	75747226	7q11.23	HSPB1	Chin morphology (segment 54)	Hoskens et al., 2021	10.1371/journal.pgen.1009528	1
rs7806852	7	81218318	7q21.11	HGF	Nose morphology (segment 5)	White et al., 2021	10.1038/s41588-020-00741-7	1
rs28584384	7	81245568	7q21.11	HGF	Nose	Wang et al., 2021	10.21203/rs.3.rs-604881/v1	0
rs11972687	7	81281845	7q21.11	HGF	Nose, Maxilla	Wang et al., 2021	10.21203/rs.3.rs-604881/v1	1
rs7807002	7	84296811	7q21.11	SEMA3A	Infraorbital region (segment 61)	White et al., 2021	10.1038/s41588-020-00741-7	1
rs10238953	7	96124975	7q21.3	DLX6, DYNC1L1	Chin morphology (segment 55)	Claes et al., 2018	10.1038/s41588-018-0057-4	1
rs11768577	7	96143804	7q21.3	C7orf76, SHFM1	Self-reported chin dimples	Pickrell et al., 2016	10.1038/ng.3570	0
rs62470051	7	96150233	7q21.3	DLX5, DLX6	Chin morphology (segment 54)	Hoskens et al., 2021	10.1371/journal.pgen.1009528	0
rs62470051	7	96150233	7q21.3	DLX5	Mandible	Wang et al., 2021	10.21203/rs.3.rs-604881/v1	0
rs4296976	7	96156848	7q21.3	DLX6	Chin morphology (segment 54)	White et al., 2021	10.1038/s41588-020-00741-7	0
rs35422294	7	101132338	7q22.1		Nose morphology (segment 44)	Hoskens et al., 2021	10.1371/journal.pgen.1009528	1
rs2529233	7	101454762	7q22.1	CUX1	Ear size	Bonfante et al., 2021	10.1126/sciadv.abc6160	1
rs114777090	7	102901689	7q22.1		Mandibular morphology (segment 18)	Liu C et al., 2021	10.1371/journal.pgen.1009695	0
rs113832531	7	104304030	7q22.2	LHFPL3	Eye morphology (segment 15)	Hoskens et al., 2021	10.1371/journal.pgen.1009528	1
rs884373	7	120780483	7q31.31	WNT16	Chin morphology (segment 26)	White et al., 2021	10.1038/s41588-020-00741-7	1
rs6950680	7	120790287	7q31.31	CPED1, WNT16	Jaw protrusion	Bonfante et al., 2021	10.1126/sciadv.abc6160	0
rs36009034	7	120856326	7q31.31	WNT16	Mandibular morphology (segment 55)	Hoskens et al., 2021	10.1371/journal.pgen.1009528	0
rs798685	7	121985541	7q31.32	FEZ1	Nose morphology (segment 11, 45)	Indencleef et al., 2021	10.3389/fgene.2021.626403	1
rs798682	7	121987158	7q31.32	FEZF1	Nose morphology (segment 45)	White et al., 2021	10.1038/s41588-020-00741-7	0
rs798680	7	121989722	7q31.32	CADPS2, FEZF1	Nose morphology (segment 45)	Hoskens et al., 2021	10.1371/journal.pgen.1009528	0
rs4732070	7	134624356	7q33	CALD1	Upper and lower face morphology (segment 3)	White et al., 2021	10.1038/s41588-020-00741-7	1
rs12707194	7	134644454	7q33	CALD1	Eyes, Glabella, Zygomas, Temporal bone	Wang et al., 2021	10.21203/rs.3.rs-604881/v1	0
rs6948022	7	137664771	7q33	DGK1	Eye morphology (segment 60)	White et al., 2021	10.1038/s41588-020-00741-7	1
rs148876392	8	2168482	8p23.3		Philtrum morphology (segment 36)	Hoskens et al., 2021	10.1371/journal.pgen.1009528	1
rs1700048	8	4089422	8p23.2	CSMD1	distance between right exocanthion and left cheilion	Xiong et al., 2019	10.7554/eLife.49898	1
rs60051582	8	8249544	8p23.1	SGK223	Philtrum morphology (segment 9)	Hoskens et al., 2021	10.1371/journal.pgen.1009528	1
rs2976940	8	8279462	8p23.1	USP17L8	Upper and lower face morphology (segment 3)	White et al., 2021	10.1038/s41588-020-00741-7	0
rs12114954	8	8904862	8p23.1	PPP1R3B	Nose and mouth morphology (segment 2)	White et al., 2021	10.1038/s41588-020-00741-7	1
rs2929451	8	9085295	8p23.1	PPP1R3B, TNKS	Self-reported nose size	Pickrell et al., 2016	10.1038/ng.3570	0
rs2929451	8	9085295	8p23.1	RP11-10A14.4	Nose morphology (segment 11)	Hoskens et al., 2021	10.1371/journal.pgen.1009528	0
rs111847181	8	9087248	8p23.1	PPP1R3B	Nose	Wang et al., 2021	10.21203/rs.3.rs-604881/v1	0
rs522483	8	9812969	8p23.1	MSRA	Philtrum morphology (segment 36)	Hoskens et al., 2021	10.1371/journal.pgen.1009528	0
rs657913	8	9882575	8p23.1	MSRA	Philtrum morphology (segment 18)	White et al., 2021	10.1038/s41588-020-00741-7	0
rs11782517	8	10113507	8p23.1	MSRA	Self-reported nose size	Pickrell et al., 2016	10.1038/ng.3570	0
rs7823651	8	11447679	8p23.1	GATA4	Eye morphology (segment 60)	Hoskens et al., 2021	10.1371/journal.pgen.1009528	0
rs767764	8	13199810	8p22	DLC1	Self-reported nose size	Pickrell et al., 2016	10.1038/ng.3570	1
rs112623590	8	13236028	8p22	DLC1	Nose morphology (segment 40)	Hoskens et al., 2021	10.1371/journal.pgen.1009528	1
rs5029306	8	26453105	8p21.2	DPYSL2	Global facial shape (segment 1)	White et al., 2021	10.1038/s41588-020-00741-7	1
rs77139634	8	27729914	8p21.1	SCARA5	Nose	Wang et al., 2021	10.21203/rs.3.rs-604881/v1	0
rs10503907	8	32172010	8p12	NRG1	Chin morphology (segment 27)	Hoskens et al., 2021	10.1371/journal.pgen.1009528	1
rs2347498	8	32353180	8p12	NRG1	Self-reported chin dimples	Pickrell et al., 2016	10.1038/ng.3570	1
rs149814396	8	41087109	8p11.21	SFRP1	Nose morphology (segment 45)	White et al., 2021	10.1038/s41588-020-00741-7	1
rs56252175	8	49445258	8q11.21	SNAI2	Zygomatic region (segment 63)	White et al., 2021	10.1038/s41588-020-00741-7	0
rs72639047	8	49415598	8q11.21		Zygomatic region (segment 63)	Hoskens et al., 2021	10.1371/journal.pgen.1009528	1
rs116867275	8	52584738	8q11.22	PXDNL	Global facial shape (segment 1)	White et al., 2021	10.1038/s41588-020-00741-7	1
rs7006620	8	60161232	8q12.1	TOX	Global facial shape (segment 1)	Hoskens et al., 2021	10.1371/journal.pgen.1009528	1
rs6989377	8	60195008	8q12.1	TOX	Philtrum length	Bonfante et al., 2021	10.1126/sciadv.abc6160	0
rs7833284	8	60621509	8q12.1	CA8	Glabella	Wang et al., 2021	10.21203/rs.3.rs-604881/v1	0
rs10504499	8	72036904	8q13.3	XKR9, EYA1	Self-reported chin dimples	Pickrell et al., 2016	10.1038/ng.3570	1
rs745578	8	72466324	8q13.3	EYA1	Global facial shape	Wang et al., 2021	10.21203/rs.3.rs-604881/v1	1
rs6985531	8	77695388	8q21.11	ZFHX4	Global facial shape	Wang et al., 2021	10.21203/rs.3.rs-604881/v1	1
rs1399605	8	78307609	8q21.12		Eye morphology (segment 30)	Hoskens et al., 2021	10.1371/journal.pgen.1009528	1
rs1588405	8	78588654	8q21.12	PKIA	Eye morphology (segment 60)	White et al., 2021	10.1038/s41588-020-00741-7	0
rs9642796	8	88597076	8q21.3	DCAF4L2	distance between left alare and labliale superius	Xiong et al., 2019	10.7554/eLife.49898	1
rs13439375	8	88759846	8q21.3	CNBD1	Eye morphology (segment 60)	Hoskens et al., 2021	10.1371/journal.pgen.1009528	0
rs10808653	8	93673799	8q22.1	C8orf83	Nose	Wang et al., 2021	10.21203/rs.3.rs-604881/v1	0
rs139016242	8	99244976	8q22.2	POP1	Zygomatic region (segment 63)	White et al., 2021	10.1038/s41588-020-00741-7	0
rs7841749	8	99247467	8q22.2	NIPAL2	Zygomas	Wang et al., 2021	10.21203/rs.3.rs-604881/v1	1
rs12547849	8	100026275	8q22.2	VPS13B	Maxilla, Mouth, Nose, Glabella, Eyes, Zygomas	Wang et al., 2021	10.21203/rs.3.rs-604881/v1	1
rs11988731	8	100078926	8q22.2	VPS13B	Nose morphology	Huang et al., 2021	10.1371/journal.pgen.1008357	0
rs60373317	8	100509357	8q22.2	VPS13B	Global facial shape (segment 1)	White et al., 2021	10.1038/s41588-020-00741-7	0
rs61304858	8	100591924	8q22.2	OSR2, VPS13B	Chin and mandibular morphology (segment 6)	Hoskens et al., 2021	10.1371/journal.pgen.1009528	0
rs75976055	8	100626502	8q22.2	VPS13B	Columella size	Bonfante et al., 2021	10.1126/sciadv.abc6160	0
8:101737776:AT:ATT	8	101737776	8q22.3	PABPC1	Columella inclination	Bonfante et al., 2021	10.1126/sciadv.abc6160	0
rs629334	8	108972019	8q23.1	RSPO2	Nose, Maxilla	Wang et al., 2021	10.21203/rs.3.rs-604881/v1	1
rs6983169	8	109407393	8q23.1	EMC2	Nose	Wang et al., 2021	10.21203/rs.3.rs-604881/v1	1
rs61235542	8	109519723	8q23.1	RSPO2	Nose morphology (segment 5)	Hoskens et al., 2021	10.1371/journal.pgen.1009528	0
rs10089785	8	109599969	8q23.1	TRHR	Nose morphology (segment 10)	White et al., 2021	10.1038/s41588-020-00741-7	0
rs2245221	8	116624879	8q23.3	TRPS1	Cheek morphology (segment 48)	White et al., 2021	10.1038/s41588-020-00741-7	1
rs11337200	8	116713795	8q23.3	TRPS1	Nose and mouth morphology (segment 2)	White et al., 2021	10.1038/s41588-020-00741-7	0
rs71287295	8	116745990	8q23.3	TRPS1	Nose morphology (segment 20)	Hoskens et al., 2021	10.1371/journal.pgen.1009528	1
rs4876648	8	117466158	8q23.3	RAD21, TRPS1	Nose morphology (segment 5)	Hoskens et al., 2021	10.1371/journal.pgen.1009528	1
rs147936453	8	120535894	8q24.12	COLEC10	Eye morphology (segment 60)	Hoskens et al., 2021	10.1371/journal.pgen.1009528	1
rs7843236	8	121980512	8q24.12	SNTB1	Nose and mouth morphology (segment 2)	White et al., 2021	10.1038/s41588-020-00741-7	1
rs58116396	8	121986318	8q24.12	SNTB1	Nose, Maxilla	Wang et al., 2021	10.21203/rs.3.rs-604881/v1	0
rs2581548	8	122256121	8q24.12	HAS2	Nose and mouth morphology (segment 2)	White et al., 2021	10.1038/s41588-020-00741-7	1
rs7821044	8	123015916	8q24.13	HAS2	Nose, Maxilla	Wang et al., 2021	10.21203/rs.3.rs-604881/v1	1
rs12541121	8	123101743	8q24.13	HAS2, ZHX2	Self-reported chin dimples	Pickrell et al., 2016	10.1038/ng.3570	1
rs16897057	8	123462066	8q24.13	ZHX2	Eyes, Glabella, Zygomas, Temporal bone	Wang et al., 2021	10.21203/rs.3.rs-604881/v1	1
rs12544443	8	129837463	8q24.21	LINC00976	Mouth	Wang et al., 2021	10.21203/rs.3.rs-604881/v1	0
rs13277797	8	129859924	8q24.21	LINC00976	Philtrum length	Bonfante et al., 2021	10.1126/sciadv.abc6160	1
rs871502	8	129863648	8q24.21	CCDC26	Philtrum and upper lip morphology (segment 4)	White et al., 2021	10.1038/s41588-020-00741-7	0
rs13276597	8	130106154	8q24.21		Nose morphology (segment 11)	Hoskens et al., 2021	10.1371/journal.pgen.1009528	1
rs12114519	8	143118039	8q24.3		Nasolabial region (segment 17)	Hoskens et al., 2021	10.1371/journal.pgen.1009528	1
rs4495442	8	144333836	8q24.3	ZFP41	Glabella	Wang et al., 2021	10.21203/rs.3.rs-604881/v1	1
rs10809266	9	1106093	9p24.3	DMRT2, SMARCA2	Self-reported nose size	Pickrell et al., 2016	10.1038/ng.3570	0
rs7859005	9	1128641	9p24.3	DMRT2	Forehead morphology (segment 57)	White et al., 2021	10.1038/s41588-020-00741-7	1
rs4237150	9	4290085	9p24.2	GLIS3	Self-reported chin dimples	Pickrell et al., 2016	10.1038/ng.3570	1
rs10814915	9	4290544	9p24.2	GLIS3	Glabella	Wang et al., 2021	10.21203/rs.3.rs-604881/v1	0
rs10758593	9	4292083	9p24.2	GLIS3	Upper and lower face morphology (segment 3)	White et al., 2021	10.1038/s41588-020-00741-7	0
rs7867828	9	14038763	9p23	NFIB	Mandible	Wang et al., 2021	10.21203/rs.3.rs-604881/v1	1
rs303751	9	14480820	9p22.3	FREM1	Upper lip morphology (segment 38)	White et al., 2021	10.1038/s41588-020-00741-7	1
rs72713618	9	14883254	9p22.3	FREM1	Upper lip vermillion height	Lee et al., 2017	10.1371/journal.pone.0176566	1
rs10962473	9	16524830	9p22.3	BNC2	Global facial shape (segment 1)	Hoskens et al., 2021	10.1371/journal.pgen.1009528	1
rs10810682	9	16929842	9p22.2	BNC2, CNTLN	Columella size	Bonfante et al., 2021	10.1126/sciadv.abc6160	1
rs10962767	9	16958463	9p22.2	BNC2, CNTLN	Self-reported chin dimples	Pickrell et al., 2016	10.1038/ng.3570	0
rs10962767	9	16958463	9p22.2	BNC2	Nose and mouth morphology (segment 2)	White et al., 2021	10.1038/s41588-020-00741-7	0
rs13287985	9	16960741	9p22.2	BNC2	Nose	Wang et al., 2021	10.21203/rs.3.rs-604881/v1	0
rs10122939	9	20300843	9p21.3	MLLT3, FOCAD	Nose morphology (segment 48)	Liu C et al., 2021	10.1371/journal.pgen.1009695	0
rs17262780	9	20304873	9p21.3		Eye morphology (segment 30)	Hoskens et al., 2021	10.1371/journal.pgen.1009528	1
rs7851959	9	20308166	9p21.3	MLLT3	Nose, Maxilla, Glabella, Eyes, Zygomas	Wang et al., 2021	10.21203/rs.3.rs-604881/v1	0
rs10868138	9	86917301	9q21.33	SLC28A3	Nasal length, Alar width, width between tragus, width between mental foramina	Wu et al., 2019		1
rs188502472	9	86936444	9q21.33		Nose and mouth morphology (segment 3)	Liu C et al., 2021	10.1371/journal.pgen.1009695	0
rs78492399	9	94474621	9q22.31	ROR2	Maxilla, Mouth	Wang et al., 2021	10.21203/rs.3.rs-604881/v1	1
rs56009112	9	94480903	9q22.31	ROR2	Nose and mouth morphology (segment 2)	Indencleef et al., 2021	10.3389/fgene.2021.626403	0
rs2230578	9	94485928	9q22.31	ROR2	distance between left endocanthion and subnasale	Xiong et al., 2019	10.7554/eLife.49898	0
rs2230578	9	94485928	9q22.31	ROR2	Nose and mouth morphology (segment 2)	White et al., 2021	10.1038/s41588-020-00741-7	0
rs10761129	9	94486321	9q22.31	ROR2	Self-reported nose size	Pickrell et al., 2016	10.1038/ng.3570	0
rs4275276	9	94662604	9q22.31	ROR2	Upper lip morphology (segment 38)	Hoskens et al., 2021	10.1371/journal.pgen.1009528	1
rs12553508	9	96446445	9q22.31	BARX1	Upper and lower face morphology (segment 3)	White et al., 2021	10.1038/s41588-020-00741-7	1
rs3763605	9	96420390	9q22.31		Upper lip morphology (segment 16)	Indencleef et al., 2021	10.3389/fgene.2021.626403	0
rs2282216	9	97869692	9q22.32	FANCC	Nose	Wang et al., 2021	10.21203/rs.3.rs-604881/v1	1
rs145965565	9	98273305	9q22.32	PTCH1	Nose morphology (segment 44)	White et al., 2021	10.1038/s41588-020-00741-7	1
rs75614054	9	98275789	9q22.32	PTCH1	Global facial shape	Wang et al., 2021	10.21203/rs.3.rs-604881/v1	0
rs113771540	9	100621001	9q22.33	FOXE1	Nose morphology (segment 21)	Hoskens et al., 2021	10.1371/journal.pgen.1009528	1
rs1999464	9	111371123	9q31.3	ELP1	Forehead and eye morphology (segment 7)	White et al., 2021	10.1038/s41588-020-00741-7	1
rs1958943	9	111379330	9q31.3		Supraorbital morphology (segment 58)	Hoskens et al., 2021	10.1371/journal.pgen.1009528	0
rs11318473	9	114736266	9q31.3		Nose morphology (segment 11)	Hoskens et al., 2021	10.1371/journal.pgen.1009528	1
rs10817529	9	116642091	9q32	ZNF618	Eyes	Wang et al., 2021	10.21203/rs.3.rs-604881/v1	1
rs1876475	9	119253472	9q33.1	ASTN2	Supraorbital morphology (segment 59)	Hoskens et al., 2021	10.1371/journal.pgen.1009528	1
rs7043021	9	125122032	9q33.2	LHX6	Nose and mouth morphology (segment 2)	Hoskens et al., 2021	10.1371/journal.pgen.1009528	1
rs200607307	9	125665127	9q33.2	RC3H2	Maxilla	Wang et al., 2021	10.21203/rs.3.rs-604881/v1	0
rs62578082	9	129277041	9q33.3	MVB12B, LMX1B	Self-reported chin dimples	Pickrell et al., 2016	10.1038/ng.3570	1
rs10448285	9	129397014	9q33.3	LMX1B	Forehead morphology (segment 57)	White et al., 2021	10.1038/s41588-020-00741-7	1
rs7871091	9	129559935	9q33.3	LMX1B	Mandible, Mouth	Wang et al., 2021	10.21203/rs.3.rs-604881/v1	0
rs3025336	9	136469322	9q34.2	MYMK	Global facial shape (segment 1)	Hoskens et al., 2021	10.1371/journal.pgen.1009528	1
chr10:1582881	10	1582881	10p15.3		Lower face morphology (segment 4)	Liu C et al., 2021	10.1371/journal.pgen.1009695	0
rs2122934	10	15519799	10p13	ITGA8	Maxilla, Mouth	Wang et al., 2021	10.21203/rs.3.rs-604881/v1	1
rs7094296	10	15537958	10p13	ITGA8	Chin morphology (segment 54)	Hoskens et al., 2021	10.1371/journal.pgen.1009528	1
rs1107307	10	27897769	10p12.1	MKX	Eyes, Glabella, Zygomas, Temporal bone	Wang et al., 2021	10.21203/rs.3.rs-604881/v1	1
rs4749259	10	27961690	10p12.1	MKX	Glabella ,Eyes, Temporal bone, Zygomas, Forehead	Wang et al., 2021	10.21203/rs.3.rs-604881/v1	1
rs12258832	10	28010605	10p12.1	MKX	Glabella ,Eyes, Temporal bone, Zygomas	Wang et al., 2021	10.21203/rs.3.rs-604881/v1	0
rs2383991	10	33806694	10p11.22		Supraorbital morphology (segment 58)	Hoskens et al., 2021	10.1371/journal.pgen.1009528	1
rs1902713	10	48442078	10q11.22	GDF10	Nose morphology (segment 20)	White et al., 2021	10.1038/s41588-020-00741-7	1
rs1194708	10	54199812	10q21.1	DKK1, MBL2	Self-reported chin dimples	Pickrell et al., 2016	10.1038/ng.3570	1
rs2045145	10	56716972	10q21.1	PCDH15	Straight rather than upturned nose	Crouch et al., 2018	10.1073/pnas.1708207114	1
rs7899626	10	63825561	10q21.2	ARID5B	Nose	Wang et al., 2021	10.21203/rs.3.rs-604881/v1	1
rs9633535	10	63836088	10q21.2	ARID5B	Nose morphology (segment 5)	White et al., 2021	10.1038/s41588-020-00741-7	0
rs201719697	10	70946092	10q22.1	SUPV3L1	distance between left exocanthion and left alare	Xiong et al., 2019	10.7554/eLife.49898	0
rs138458666	10	76358088	10q22.2	KAT6B	Nose and mouth morphology (segment 2)	White et al., 2021	10.1038/s41588-020-00741-7	0
rs7910087	10	77209145	10q22.2	KAT6B	Global facial shape (segment 1)	Hoskens et al., 2021	10.1371/journal.pgen.1009528	1
rs11001765	10	78150285	10q22.3	C10orf11	Self-reported chin dimples	Pickrell et al., 2016	10.1038/ng.3570	1
rs1907337	10	78158137	10q22.3	C10orf11	Maxilla, Mouth	Wang et al., 2021	10.21203/rs.3.rs-604881/v1	0
rs1907342	10	78163768	10q22.3	C10orf11	Philtrum and upper lip morphology (segment 9)	White et al., 2021	10.1038/s41588-020-00741-7	0
rs1907342	10	78163768	10q22.3	C10orf11	Philtrum morphology (segment 9)	Hoskens et al., 2021	10.1371/journal.pgen.1009528	0
rs72821829	10	84649426	10q23.1	NRG3	Mandibular morphology (segment 52)	Hoskens et al., 2021	10.1371/journal.pgen.1009528	1
rs1093316	10	96108774	10q23.33	NOC3L	Global facial shape	Wang et al., 2021	10.21203/rs.3.rs-604881/v1	1
rs1536446	10	97259560	10q24.1	TCTN3	Nose morphology (segment 45)	White et al., 2021	10.1038/s41588-020-00741-7	1
rs544784	10	100452838	10q24.2	HPSE2	Eyes	Wang et al., 2021	10.21203/rs.3.rs-604881/v1	1
rs11190970	10	103128332	10q24.32	FGF8	Nose morphology (segment 45)	White et al., 2021	10.1038/s41588-020-00741-7	1
rs805722	10	105810400	10q25.1	COL17A1	Distance between the eyeballs	Liu et al., 2012	10.1371/journal.pgen.1002932	1
rs7915785	10	107282991	10q25.1		Chin morphology (segment 53)	Hoskens et al., 2021	10.1371/journal.pgen.1009528	1
rs1961513	10	114371649	10q25.2	TCF7L2	Chin and mandibular morphology (segment 6)	Hoskens et al., 2021	10.1371/journal.pgen.1009528	1
rs242983	10	119276361	10q26.11	EMX2	Global facial shape (segment 1)	White et al., 2021	10.1038/s41588-020-00741-7	1
rs242983	10	119276361	10q26.11	EMX2, VAX1	Global facial shape (segment 1)	Hoskens et al., 2021	10.1371/journal.pgen.1009528	1
rs242980	10	119281243	10q26.11	EMX2	Global facial shape (segment 1)	Liu C et al., 2021	10.1371/journal.pgen.1009695	0
rs12570134	10	119284408	10q26.11	EMX2	Double-edged eyelids	Endo et al., 2018	10.1038/s41598-018-27145-2	0
rs12570134	10	119284408	10q26.11	EMX2	Mandible, Mouth, Maxilla, Nose, Glabella, Eyes, Temporal bone, Zygomas	Wang et al., 2021	10.21203/rs.3.rs-604881/v1	0
rs1415425	10	119345926	10q26.11	EMX2	Double-edged eyelids	Endo et al., 2018	10.1038/s41598-018-27145-2	0
rs34988394	10	119738984	10q26.11	EMX2	Temporal bone (segment 62)	White et al., 2021	10.1038/s41588-020-00741-7	1
rs3740550	10	119767504	10q26.11	RAB11FIP2	Mandible, Maxilla, Glabella, Eyes, Zygomas	Wang et al., 2021	10.21203/rs.3.rs-604881/v1	0
rs853586	10	119880694	10q26.11	EMX2	Eye morphology (segment 30)	Hoskens et al., 2021	10.1371/journal.pgen.1009528	0
rs1696840	10	123343909	10q26.13	FGFR2	Nasolabial region (segment 34)	White et al., 2021	10.1038/s41588-020-00741-7	1
rs1674906	10	127837659	10q26.2	ADAM12	Nose, Maxilla	Wang et al., 2021	10.21203/rs.3.rs-604881/v1	0
rs907613	11	1874292	11p15.5	LSP1	Lip thickness	Bonfante et al., 2021	10.1126/sciadv.abc6160	1
rs113811974	11	2297099	11p15.5	H19, TNNI2, TNNT3	Lip morphology (segment 32)	Hoskens et al., 2021	10.1371/journal.pgen.1009528	1
rs6578283	11	2673575	11p15.5	KCNQ1	Philtrum and upper lip morphology (segment 9)	White et al., 2021	10.1038/s41588-020-00741-7	1
rs4400787	11	3165804	11p15.4	CDKN1C	Lip morphology (segment 32)	Hoskens et al., 2021	10.1371/journal.pgen.1009528	1
rs5789450	11	6257310	11p15.4	FAM160A2	Forehead	Wang et al., 2021	10.21203/rs.3.rs-604881/v1	1
rs12419463	11	7096503	11p15.4	DCHS1	Upper lip and philtrum morphology (segment 4)	Hoskens et al., 2021	10.1371/journal.pgen.1009528	1
rs7938500	11	16025573	11p15.2	SOX6	Nose	Wang et al., 2021	10.21203/rs.3.rs-604881/v1	0
rs34121257	11	16224878	11p15.1	SOX6	Forehead and eye morphology (segment 7)	White et al., 2021	10.1038/s41588-020-00741-7	0
rs79506407	11	17007965	11p15.1	PLEKHA7	Forehead morphology (segment 14)	Hoskens et al., 2021	10.1371/journal.pgen.1009528	1
rs7121535	11	44336938	11p11.2	ALX4	Global facial shape (segment 1)	White et al., 2021	10.1038/s41588-020-00741-7	1
rs10838269	11	44378010	11p11.2	ALX4	Eye morphology (segment 30)	White et al., 2021	10.1038/s41588-020-00741-7	1
rs1454072	11	44391631	11p11.2	ALX4, EXT2	Temporal bone (segment 31)	Hoskens et al., 2021	10.1371/journal.pgen.1009528	0
rs7937453	11	44471561	11p11.2	ALX4	Eyes, Glabella	Wang et al., 2021	10.21203/rs.3.rs-604881/v1	1
rs34997377	11	86634170	11q14.2	FZD4	Maxilla, Mouth	Wang et al., 2021	10.21203/rs.3.rs-604881/v1	0
rs10792885	11	86641873	11q14.2	PRSS23	Philtrum morphology (segment 37)	Hoskens et al., 2021	10.1371/journal.pgen.1009528	1
rs12786942	11	101394765	11q22.1	TRPC6	Upper facial depth	Shaffer et al., 2016	10.1371/journal.pgen.1006149	1
rs10892003	11	116507479	11q23.3		Upper lip morphology (segment 39)	Hoskens et al., 2021	10.1371/journal.pgen.1009528	1
rs12798437	11	121905056	11q24.1		Upper and lower face morphology (segment 3)	Hoskens et al., 2021	10.1371/journal.pgen.1009528	1
rs1868752	11	122391442	11q24.1	UBASH3B	Eye width	Qiao et al., 2018	10.1016/j.jgg.2018.07.009	1
rs76482532	11	128236637	11q24.3	ETS1	Zygomas	Wang et al., 2021	10.21203/rs.3.rs-604881/v1	1
rs10743452	12	8841413	12p13.31	A2ML1	Forehead and eye morphology (segment 7)	White et al., 2021	10.1038/s41588-020-00741-7	1
rs10771396	12	28100554	12p11.22	PTHLH	Nose	Wang et al., 2021	10.21203/rs.3.rs-604881/v1	1
rs10771405	12	28239898	12p11.22	PTHLH	Zygomas, Temporal bone	Wang et al., 2021	10.21203/rs.3.rs-604881/v1	1
rs11049359	12	28279773	12p11.22	PTHLH	Global facial shape (segment 1)	White et al., 2021	10.1038/s41588-020-00741-7	0
rs12369144	12	28494042	12p11.22	PTHLH	Nose morphology (segment 42)	Hoskens et al., 2021	10.1371/journal.pgen.1009528	0
rs11049559	12	28525197	12p11.22	CCDC91	Nose	Wang et al., 2021	10.21203/rs.3.rs-604881/v1	1
rs36040692	12	29389131	12p11.22	FAR2	Chin morphology (segment 53)	Hoskens et al., 2021	10.1371/journal.pgen.1009528	1
rs7970054	12	59314712	12q14.1	LRIG3	Forehead and eye morphology (segment 7)	White et al., 2021	10.1038/s41588-020-00741-7	1
rs34599763	12	65843897	12q14.3	MSRB3	Mandible, Mouth, Maxilla, Nose, Zygomas	Wang et al., 2021	10.21203/rs.3.rs-604881/v1	0
rs60493340	12	65856151	12q14.3	WIF1	Upper and lower face morphology (segment 3)	White et al., 2021	10.1038/s41588-020-00741-7	1
rs60493340	12	65856151	12q14.3	MSRB3	Chin and mandibular morphology (segment 6)	Hoskens et al., 2021	10.1371/journal.pgen.1009528	1
rs11175885	12	66114630	12q14.3	RPSAP52	Nose	Wang et al., 2021	10.21203/rs.3.rs-604881/v1	1
rs10878346	12	66320873	12q14.3	HMGA2	Global facial shape (segment 1)	Liu C et al., 2021	10.1371/journal.pgen.1009695	1
rs11175967	12	66321344	12q14.3	HMGA2	Forehead morphology (segment 28)	White et al., 2021	10.1038/s41588-020-00741-7	0
rs7966340	12	66331365	12q14.3	HMGA2, MIR6074	Forehead protrusion, Brow ridge protrusion	Bonfante et al., 2021	10.1126/sciadv.abc6160	0
rs35084099	12	66340703	12q14.3	HMGA2	Nose, Forehead	Wang et al., 2021	10.21203/rs.3.rs-604881/v1	0
rs34029815	12	66383738	12q14.3	HMGA2	Nose morphology (segment 47)	Hoskens et al., 2021	10.1371/journal.pgen.1009528	0
rs141753469	12	66397166	12q14.3	HMGA2, LLPH	Self-reported chin dimples	Pickrell et al., 2016	10.1038/ng.3570	1
rs7975189	12	66446108	12q14.3	HMGA2	Global facial shape	Wang et al., 2021	10.21203/rs.3.rs-604881/v1	1
rs2695152	12	77927796	12q21.2	NAV3	Nasolabial region (segment 35)	White et al., 2021	10.1038/s41588-020-00741-7	1
rs7302948	12	78208739	12q21.2	NAV3	Chin morphology (segment 54)	Hoskens et al., 2021	10.1371/journal.pgen.1009528	1
rs10160931	12	78216016	12q21.2	NAV3	Chin morphology (segment 13)	White et al., 2021	10.1038/s41588-020-00741-7	0
rs58687115	12	84199729	12q21.31	gene desert	Mandibular morphology (segment 12)	White et al., 2021	10.1038/s41588-020-00741-7	0
rs11116137	12	84356493	12q21.31	TMTC2	Nose, Mouth	Wang et al., 2021	10.21203/rs.3.rs-604881/v1	1
rs4385969	12	84395428	12q21.31	SLC6A15	Nose and mouth morphology (segment 2)	White et al., 2021	10.1038/s41588-020-00741-7	1
rs4128162	12	84429631	12q21.31	SLC6A15	Global facial shape	Wang et al., 2021	10.21203/rs.3.rs-604881/v1	0
rs6539817	12	84539726	12q21.31		Nose and mouth morphology (segment 2)	Hoskens et al., 2021	10.1371/journal.pgen.1009528	0
rs11609649	12	85576492	12q21.31	ALX1	Global facial shape (segment 1)	White et al., 2021	10.1038/s41588-020-00741-7	1
rs11116771	12	85686488	12q21.31	ALX1	Philtrum morphology (segment 18)	Hoskens et al., 2021	10.1371/journal.pgen.1009528	0
rs10862968	12	85714770	12q21.31	ALX1	Maxilla, Mouth	Wang et al., 2021	10.21203/rs.3.rs-604881/v1	0
rs10862979	12	85787008	12q21.31	ALX1	Glabella	Wang et al., 2021	10.21203/rs.3.rs-604881/v1	1
rs74112009	12	85808404	12q21.31	ALX1	Lip morphology (segment 30)	Liu C et al., 2021	10.1371/journal.pgen.1009695	0
rs10779162	12	85881917	12q21.31	ALX1	Philtrum and upper lip morphology (segment 9)	White et al., 2021	10.1038/s41588-020-00741-7	0
rs10779169	12	85967804	12q21.31	ALX1, RASSF9	Self-reported nose size	Pickrell et al., 2016	10.1038/ng.3570	0
rs11116771	12	85686488	12q21.31	ALX1	Philtrum morphology (segment 18, 37)	Indencleef et al., 2021	10.3389/fgene.2021.626403	0
rs34034288	12	112768080	12q24.13	HECTD4	Nose, Maxilla	Wang et al., 2021	10.21203/rs.3.rs-604881/v1	0
rs80243479	12	115356683	12q24.21	TBX3	Eye morphology (segment 14)	Liu C et al., 2021	10.1371/journal.pgen.1009695	0
rs1317715	12	115418799	12q24.21	TBX3	Nose	Wang et al., 2021	10.21203/rs.3.rs-604881/v1	1
rs2098990	12	115419855	12q24.21	TBX3	Nose morphology (segment 5)	White et al., 2021	10.1038/s41588-020-00741-7	0
rs1863716	12	115420240	12q24.21	TBX3	distance between pronasale and right alare	Xiong et al., 2019	10.7554/eLife.49898	0
rs1863718	12	115420540	12q24.21	TBX3	Nose morphology (segment 22)	Hoskens et al., 2021	10.1371/journal.pgen.1009528	0
rs11057528	12	124715164	12q24.31	ZNF664, FAM101A	Zygomas	Wang et al., 2021	10.21203/rs.3.rs-604881/v1	1
rs34875425	12	130720444	12q24.33	FZD10	Nose	Wang et al., 2021	10.21203/rs.3.rs-604881/v1	0
rs73168105	13	22713708	13q12.11	FGF9	Self-reported chin dimples	Pickrell et al., 2016	10.1038/ng.3570	1
rs58823488	13	37285567	13q13.3	SERTM1	Zygomatic region (segment 63)	Hoskens et al., 2021	10.1371/journal.pgen.1009528	1
rs9603276	13	38481292	13q13.3	LINC00571	Eye morphology (segment 11)	Liu C et al., 2021	10.1371/journal.pgen.1009695	1
rs7325564	13	51724664	13q14.3	LINC00371	distance between nasion and pronasale	Xiong et al., 2019	10.7554/eLife.49898	1
rs66516258	13	80489125	13q31.1	SPRY2	Nose morphology (segment 11)	White et al., 2021	10.1038/s41588-020-00741-7	0
rs2253604	13	95364337	13q32.1	SOX21	Nose	Wang et al., 2021	10.21203/rs.3.rs-604881/v1	1
rs11842203	13	95508654	13q32.1	TGDS, SOX21	Nose morphology (segment 5)	White et al., 2021	10.1038/s41588-020-00741-7	1
rs9561745	13	95644756	13q32.1	ABCC4	Chin and mandibular morphology (segment 6)	Hoskens et al., 2021	10.1371/journal.pgen.1009528	1
rs9524742	13	95650055	13q32.1	TGDS, SOX21	Global facial shape (segment 1)	White et al., 2021	10.1038/s41588-020-00741-7	0
rs7331308	13	95742383	13q32.1	ABCC4	Nose	Wang et al., 2021	10.21203/rs.3.rs-604881/v1	1
rs9557284	13	100393276	13q32.3	CLYBL	Glabella	Wang et al., 2021	10.21203/rs.3.rs-604881/v1	1
rs148390647	13	100542948	13q32.3	ZIC5	Eye morphology (segment 59)	Liu C et al., 2021	10.1371/journal.pgen.1009695	0
rs2390383	13	100974098	13q32.3	PCCA	Forehead morphology (segment 14)	White et al., 2021	10.1038/s41588-020-00741-7	1
rs75493661	13	106814040	13q33.2	LINC00460	Nose, Eyes	Wang et al., 2021	10.21203/rs.3.rs-604881/v1	1
rs9558696	13	106821580	13q33.2	EFNB2	Nose and mouth morphology (segment 2)	White et al., 2021	10.1038/s41588-020-00741-7	0
rs12427884	13	110363535	13q34	LINC00676, IRS2	Nose protrusion, Nose size	Bonfante et al., 2021	10.1126/sciadv.abc6160	1
rs1888247	13	110366786	13q34		Nose morphology (segment 10)	Hoskens et al., 2021	10.1371/journal.pgen.1009528	0
rs146188897	13	110372691	13q34	MYO16, IRS2	Self-reported nose size	Pickrell et al., 2016	10.1038/ng.3570	0
rs1411551	13	110373035	13q34	IRS2	Nose morphology (segment 20)	White et al., 2021	10.1038/s41588-020-00741-7	0
rs12429168	13	110376963	13q34	IRS2	Nose	Wang et al., 2021	10.21203/rs.3.rs-604881/v1	0
rs8007643	14	21365801	14q11.2	ZNF219, CDH8	Nasal ala length	Shaffer et al., 2016	10.1371/journal.pgen.1006149	1
rs75208169	14	23448918	14q11.2	AJUBA	Mandible	Wang et al., 2021	10.21203/rs.3.rs-604881/v1	0
rs10136118	14	35121086	14q13.1	SNX6	Forehead	Wang et al., 2021	10.21203/rs.3.rs-604881/v1	1
rs59081965	14	37513146	14q13.3	PAX9	Global facial shape (segment 1)	White et al., 2021	10.1038/s41588-020-00741-7	0
rs17106852	14	38038468	14q21.1	PAX9, MIPOL1	Cranial base width	Shaffer et al., 2016	10.1371/journal.pgen.1006149	1
rs4901427	14	53964998	14q22.1	DDHD1	Nose	Wang et al., 2021	10.21203/rs.3.rs-604881/v1	1
rs12878658	14	54077802	14q22.1	BMP4	Nose morphology (segment 11)	White et al., 2021	10.1038/s41588-020-00741-7	1
rs72678242	14	54255510	14q22.2	DDHD1, BMP4	Self-reported chin dimples	Pickrell et al., 2016	10.1038/ng.3570	1
rs34763890	14	54406741	14q22.2	BMP4	Maxilla	Wang et al., 2021	10.21203/rs.3.rs-604881/v1	1
rs811156	14	54610759	14q22.2	BMP4	Eyes, Glabella	Wang et al., 2021	10.21203/rs.3.rs-604881/v1	1
rs10047930	14	59461017	14q23.1	DACT1	Chin morphology (segment 53)	White et al., 2021	10.1038/s41588-020-00741-7	1
rs1951109	14	61164846	14q23.1	SIX4	Nose, Zygomas	Wang et al., 2021	10.21203/rs.3.rs-604881/v1	1
rs12881623	14	61564837	14q23.1	SIX1	Philtrum morphology (segment 18)	White et al., 2021	10.1038/s41588-020-00741-7	1
rs12879559	14	61664530	14q23.1	SIX4	Nose	Wang et al., 2021	10.21203/rs.3.rs-604881/v1	1
rs61985136	14	68769199	14q24.1	RAD51B	Nose morphology (segment 11)	Hoskens et al., 2021	10.1371/journal.pgen.1009528	1
rs12890110	14	68781595	14q24.1	RAD51B	Nasolabial region (segment 17)	White et al., 2021	10.1038/s41588-020-00741-7	0
rs34702092	14	68991748	14q24.1	RAD51B	Self-reported nose size	Pickrell et al., 2016	10.1038/ng.3570	0
rs56246022	14	85139058	14q31.3	SNORD3P3	Zygomas	Wang et al., 2021	10.21203/rs.3.rs-604881/v1	1
rs2224309	14	95333678	14q32.13	GSC, DICER1	Self-reported nose size	Pickrell et al., 2016	10.1038/ng.3570	1
rs7161418	14	95479889	14q32.13	GSC, DICER1	Self-reported chin dimples	Pickrell et al., 2016	10.1038/ng.3570	1
rs58569036	14	98122190	14q32.2	LINC02291	Nose	Wang et al., 2021	10.21203/rs.3.rs-604881/v1	1
rs368145116	14	98189192	14q32.2	C14orf64	Eyes	Wang et al., 2021	10.21203/rs.3.rs-604881/v1	1
rs1989285	14	98384537	14q32.2	C14orf64	distance between nasion and pronasale	Xiong et al., 2019	10.7554/eLife.49898	0
rs1542448	14	98873074	14q32.2	BCL11B	Forehead and eye morphology (segment 7)	White et al., 2021	10.1038/s41588-020-00741-7	1
rs17096983	14	98935548	14q32.2	BCL11B	Nose, Mouth	Wang et al., 2021	10.21203/rs.3.rs-604881/v1	0
rs76810699	14	99018688	14q32.2	BCL11B	Global facial shape (segment 1)	White et al., 2021	10.1038/s41588-020-00741-7	1
rs143728472	14	99060953	14q32.2	BCL11B	Forehead and eye morphology (segment 7)	Hoskens et al., 2021	10.1371/journal.pgen.1009528	1
rs1257585	14	99521392	14q32.2	BCL11B	Glabellar region (segment 56)	White et al., 2021	10.1038/s41588-020-00741-7	1
rs147599640	15	26490867	15q12	GABRB3	Forehead	Wang et al., 2021	10.21203/rs.3.rs-604881/v1	0
rs6494598	15	32995468	15q13.3	SCG5, GREM1	Self-reported chin dimples	Pickrell et al., 2016	10.1038/ng.3570	1
rs148375239	15	33002864	15q13.3	GREM1	Chin morphology (segment 53)	White et al., 2021	10.1038/s41588-020-00741-7	0
rs16961407	15	35973421	15q14	DPH6-DT	Eyes, Glabella, Zygomas, Temporal bone	Wang et al., 2021	10.21203/rs.3.rs-604881/v1	1
rs34961041	15	36552603	15q14	MEIS2	Temporal bone (segment 31)	White et al., 2021	10.1038/s41588-020-00741-7	1
rs12909674	15	36566788	15q14	C15orf41	Nose, Maxilla	Wang et al., 2021	10.21203/rs.3.rs-604881/v1	0
rs12591671	15	36578183	15q14	MEIS2	Eye morphology (segment 15)	Hoskens et al., 2021	10.1371/journal.pgen.1009528	0
rs79076868	15	37282362	15q14	MEIS2	Temporal bone	Wang et al., 2021	10.21203/rs.3.rs-604881/v1	1
rs73390139	15	39048179	15q14		Cheek morphology (segment 51)	Hoskens et al., 2021	10.1371/journal.pgen.1009528	1
rs117993504	15	41405065	15q15.1	INO80	Glabellar region (segment 56)	Hoskens et al., 2021	10.1371/journal.pgen.1009528	1
rs1426654	15	48426484	15q21.1	SLC24A5, MYEF2	Nose roundness, Columella inclination	Bonfante et al., 2021	10.1126/sciadv.abc6160	0
rs78520578	15	48913386	15q21.1	FBN1	Lower face	Wang et al., 2021	10.21203/rs.3.rs-604881/v1	0
rs1614202	15	57716048	15q21.3		Supraorbital morphology (segment 59)	Indencleef et al., 2021	10.3389/fgene.2021.626403	1
rs58646822	15	62806134	15q22.2	TLN2	Maxilla, Mouth	Wang et al., 2021	10.21203/rs.3.rs-604881/v1	1
rs1387385	15	63269446	15q22.2	TPM1	Forehead	Wang et al., 2021	10.21203/rs.3.rs-604881/v1	1
rs2306022	15	68628163	15q23	ITGA11	Eye morphology (segment 15)	White et al., 2021	10.1038/s41588-020-00741-7	1
rs2306022	15	68628163	15q23	ITGA11	Global facial shape	Wang et al., 2021	10.21203/rs.3.rs-604881/v1	1
rs4777059	15	68763788	15q23	ITGA11	Chin morphology (segment 26)	Hoskens et al., 2021	10.1371/journal.pgen.1009528	1
rs80039904	15	70194153	15q23	TLE3	Eyes, Glabella	Wang et al., 2021	10.21203/rs.3.rs-604881/v1	0
rs2278614	15	71748402	15q23	THSD4	Maxilla, Mouth, Nose	Wang et al., 2021	10.21203/rs.3.rs-604881/v1	1
rs34430707	15	71755645	15q23	THSD4	Nose and mouth morphology (segment 2)	White et al., 2021	10.1038/s41588-020-00741-7	0
rs112087864	15	71860977	15q23	THSD4	Cheek morphology (segment 24)	White et al., 2021	10.1038/s41588-020-00741-7	1
rs34135577	15	71875797	15q23	THSD4	Mouth	Wang et al., 2021	10.21203/rs.3.rs-604881/v1	0
rs1542879	15	71925114	15q23	THSD4	Maxilla, Zygomas	Wang et al., 2021	10.21203/rs.3.rs-604881/v1	1
rs7172587	15	71925707	15q23	THSD4	Cheek morphology (segment 48)	Hoskens et al., 2021	10.1371/journal.pgen.1009528	0
rs12591454	15	71876010	15q23		Upper lip morphology (segment 33)	Indencleef et al., 2021	10.3389/fgene.2021.626403	0
rs56186310	15	81466197	15q25.1	IL16	Nose	Wang et al., 2021	10.21203/rs.3.rs-604881/v1	1
rs2401176	15	84578364	15q25.2	ADAMTSL3	Nose morphology (segment 11)	White et al., 2021	10.1038/s41588-020-00741-7	1
rs12908400	15	85573176	15q25.3	PDE8A	Allometry	Cole et al., 2016	10.1371/journal.pgen.1006174	1
rs12909111	15	85604326	15q25.3	PDE8A	Allometry	Cole et al., 2016	10.1371/journal.pgen.1006174	0
rs7167736	15	101206638	15q26.3	ASB7, ALDH1A3	Self-reported chin dimples	Pickrell et al., 2016	10.1038/ng.3570	1
rs190690350	16	51081021	16q12.1	SALL1	Temporal bone	Wang et al., 2021	10.21203/rs.3.rs-604881/v1	0
rs16949899	16	51564940	16q12.1	SALL1	distance between right exocanthion and left cheilion	Xiong et al., 2019	10.7554/eLife.49898	1
rs75678295	16	53607096	16q12.2	RPGRIP1L	Nose	Wang et al., 2021	10.21203/rs.3.rs-604881/v1	1
rs9923447	16	53643103	16q12.2	FTO	Philtrum morphology (segment 18)	Hoskens et al., 2021	10.1371/journal.pgen.1009528	1
rs113961478	16	53656064	16q12.2	RPGRIP1L	Maxilla, Mouth, Nose	Wang et al., 2021	10.21203/rs.3.rs-604881/v1	0
rs4784387	16	54484564	16q12.2	FTO, IRX5	Global facial shape (segment 1)	Hoskens et al., 2021	10.1371/journal.pgen.1009528	1
rs9934435	16	54819468	16q12.2	IRX3	Nose	Wang et al., 2021	10.21203/rs.3.rs-604881/v1	1
rs9923447	16	53643103	16q12.2	RPGRIP1L	Philtrum and upper lip morphology (segment 9)	White et al., 2021	10.1038/s41588-020-00741-7	1
rs7404301	16	53735383	16q12.2	RPGRIP1L	distance between left alare and labliale superius	Xiong et al., 2019	10.7554/eLife.49898	0
rs72804204	16	62831452	16q21		Mandibular morphology (segment 52)	Hoskens et al., 2021	10.1371/journal.pgen.1009528	1
rs68179987	16	65297804	16q21	CDH11	Chin and mandibular morphology (segment 6)	Hoskens et al., 2021	10.1371/journal.pgen.1009528	0
rs13329766	16	66624438	16q21	CMTM2	Eyes, Glabella, Zygomas, Temporal bone	Wang et al., 2021	10.21203/rs.3.rs-604881/v1	1
rs2967237	16	72605586	16q22.2	ZFHX3	Nose	Wang et al., 2021	10.21203/rs.3.rs-604881/v1	1
rs6499581	16	72696112	16q22.2	ZFHX3	Maxilla, Mouth, Nose	Wang et al., 2021	10.21203/rs.3.rs-604881/v1	0
rs11642644	16	84105706	16q23.3	MBTPS1	Female facial profile	Crouch et al., 2018	10.1073/pnas.1708207114	1
rs8057211	16	86489806	16q24.1	FOXC2, FOXL1	Upper lip morphology (segment 19)	Hoskens et al., 2021	10.1371/journal.pgen.1009528	1
rs79342471	16	86489844	16q24.1	FOXF1	Maxilla, Mouth	Wang et al., 2021	10.21203/rs.3.rs-604881/v1	0
rs62051935	16	86495862	16q24.1	FOXC2	Upper lip morphology (segment 19)	White et al., 2021	10.1038/s41588-020-00741-7	0
rs61646804	16	86608898	16q24.1	FOXC2, FOXL1	Self-reported nose size	Pickrell et al., 2016	10.1038/ng.3570	0
rs113689916	17	1196526	17p13.3	YWHAE	Nasolabial region (segment 35)	Indencleef et al., 2021	10.3389/fgene.2021.626403	0
rs8069947	17	1985843	17p13.3		Forehead protrusion	Bonfante et al., 2021	10.1126/sciadv.abc6160	1
rs2760734	17	2027644	17p13.3	DPH1	Cheek morphology (segment 51)	White et al., 2021	10.1038/s41588-020-00741-7	1
rs2760750	17	2028928	17p13.3	DPH1, MNT	Mandibular morphology (segment 12)	Hoskens et al., 2021	10.1371/journal.pgen.1009528	0
rs80067372	17	7452752	17p13.1	TNFSF12-TNFSF13	Self-reported chin dimples	Pickrell et al., 2016	10.1038/ng.3570	1
rs9899183	17	7452977	17p13.1	SHBG	Chin morphology (segment 26)	White et al., 2021	10.1038/s41588-020-00741-7	0
rs9899183	17	7452977	17p13.1	EFNB3, KDM6B	Mandibular morphology (segment 12)	Hoskens et al., 2021	10.1371/journal.pgen.1009528	0
rs11655073	17	31736656	17q11.2	ASIC2	Mandibular morphology (segment 52)	Hoskens et al., 2021	10.1371/journal.pgen.1009528	1
rs111628830	17	39523783	17q21.2	KRT33B	Chin and mandibular morphology (segment 6)	Hoskens et al., 2021	10.1371/journal.pgen.1009528	1
rs1078523	17	40912760	17q21.31	RAMP2-AS1	Zygomas	Wang et al., 2021	10.21203/rs.3.rs-604881/v1	1
rs116090087	17	44910906	17q21.32	WNT9B	Eye morphology (segment 15)	Hoskens et al., 2021	10.1371/journal.pgen.1009528	1
rs55983128	17	53432574	17q22		Chin morphology (segment 26)	Hoskens et al., 2021	10.1371/journal.pgen.1009528	1
rs7218433	17	54304717	17q22	NOG	Forehead and eye morphology (segment 7)	White et al., 2021	10.1038/s41588-020-00741-7	1
rs7218433	17	54304717	17q22	ANKFN1	Zygomas	Wang et al., 2021	10.21203/rs.3.rs-604881/v1	1
rs227731	17	54773238	17q22	NOG	Mandible, Maxilla, Mouth	Wang et al., 2021	10.21203/rs.3.rs-604881/v1	1
rs227727	17	54776955	17q22	NOG	Upper lip morphology (segment 38)	White et al., 2021	10.1038/s41588-020-00741-7	0
rs227727	17	54776955	17q22	NOG	Upper lip morphology (segment 38)	Hoskens et al., 2021	10.1371/journal.pgen.1009528	0
rs76641259	17	58930159	17q23.2	BCAS3	Eyes ,Zygomas	Wang et al., 2021	10.21203/rs.3.rs-604881/v1	0
rs9893705	17	59269555	17q23.2	TBX4	Cheek morphology (segment 49)	White et al., 2021	10.1038/s41588-020-00741-7	1
rs8080680	17	63555609	17q24.1	AXIN2	Nasolabial region (segment 8)	Hoskens et al., 2021	10.1371/journal.pgen.1009528	0
rs11650175	17	63743650	17q24.1	CEP112	Self-reported chin dimples	Pickrell et al., 2016	10.1038/ng.3570	1
rs34439270	17	67727077	17q24.3	KCNJ2	Upper and lower face morphology (segment 3)	White et al., 2021	10.1038/s41588-020-00741-7	0
rs72856781	17	68060451	17q24.3	KCNJ16	Zygomas	Wang et al., 2021	10.21203/rs.3.rs-604881/v1	1
rs34476511	17	68900264	17q24.3	KCNJ2	Nose	Wang et al., 2021	10.21203/rs.3.rs-604881/v1	1
rs8077906	17	69112233	17q24.3	CASC17	distance between pronasale and left endocanthion	Xiong et al., 2019	10.7554/eLife.49898	1
rs56347314	17	69123106	17q24.3	KCNJ2, SOX9	Self-reported chin dimples	Pickrell et al., 2016	10.1038/ng.3570	0
rs11653132	17	69129832	17q24.3	CASC17	Nose size, Nose roundness, Columella inclination	Bonfante et al., 2021	10.1126/sciadv.abc6160	0
rs9900242	17	69135631	17q24.3	SOX9	Nose	Wang et al., 2021	10.21203/rs.3.rs-604881/v1	0
rs9908442	17	69137948	17q24.3	SOX9	Nose morphology (segment 5)	White et al., 2021	10.1038/s41588-020-00741-7	0
rs11655006	17	69139583	17q24.3	BC039327	Nose and mouth morphology (segment 2)	Claes et al., 2018	10.1038/s41588-018-0057-4	0
rs2159036	17	69143664	17q24.3	KCNJ2, SOX9	Nose morphology (segment 11)	Hoskens et al., 2021	10.1371/journal.pgen.1009528	0
rs8068343	17	69447706	17q24.3	SOX9	Nose	Wang et al., 2021	10.21203/rs.3.rs-604881/v1	1
rs35473710	17	69761369	17q24.3	SOX9	distance between right alare and left cheilion	Xiong et al., 2019	10.7554/eLife.49898	1
rs74880650	17	69929414	17q24.3	SOX9	Zygomas	Wang et al., 2021	10.21203/rs.3.rs-604881/v1	0
rs34091987	17	70025587	17q24.3	SOX9	Self-reported nose size	Pickrell et al., 2016	10.1038/ng.3570	1
rs2193054	17	70025809	17q24.3	SOX9	Profile nasal angle and nasal tip protrusion	Cha et al., 2018	10.1186/s12864-018-4865-9	0
rs2193052	17	70026137	17q24.3	SOX9	Nose	Wang et al., 2021	10.21203/rs.3.rs-604881/v1	0
rs759495	17	70027021	17q24.3	SOX9	Nose morphology (segment 44)	Hoskens et al., 2021	10.1371/journal.pgen.1009528	0
rs9302943	17	70034189	17q24.3	SOX9	Nose morphology (segment 44)	White et al., 2021	10.1038/s41588-020-00741-7	0
rs5821892	17	70036479	17q24.3	SOX9	Nose morphology (segment 10)	Claes et al., 2018	10.1038/s41588-018-0057-4	0
rs9915190	17	69142628	17q24.3	SOX9	Nose morphology (segment 40)	Indencleef et al., 2021	10.3389/fgene.2021.626403	0
rs759493	17	70036558	17q24.3	SOX9	Nose morphology (segment 47)	Indencleef et al., 2021	10.3389/fgene.2021.626403	0
rs898524	17	77264201	17q25.3	CANT1, TIMP2	Upper lip morphology (segment 19)	Hoskens et al., 2021	10.1371/journal.pgen.1009528	1
rs11876749	18	3942902	18p11.31	TGIF1	Sagging eyelids	Jacobs et al., 2014	10.1001/jamadermatol.2014.27	1
rs75179316	18	6096230	18p11.31	L3MBTL4	Nose morphology (segment 21)	Hoskens et al., 2021	10.1371/journal.pgen.1009528	1
rs12955754	18	8556126	18p11.22	RAB12	Temporal bone	Wang et al., 2021	10.21203/rs.3.rs-604881/v1	0
rs2359442	18	41543937	18q12.3	SETBP1	Nose morphology (segment 22)	White et al., 2021	10.1038/s41588-020-00741-7	1
rs7243821	18	52655532	18q21.2	CCDC68, TCF4	Self-reported chin dimples	Pickrell et al., 2016	10.1038/ng.3570	1
rs4800986	18	52842438	18q21.2	TCF4	Nose	Wang et al., 2021	10.21203/rs.3.rs-604881/v1	1
rs11665450	18	52844766	18q21.2	TCF4	Nose morphology (segment 46)	White et al., 2021	10.1038/s41588-020-00741-7	0
rs77926594	18	63466440	18q22.1		Forehead morphology (segment 40)	Liu C et al., 2021	10.1371/journal.pgen.1009695	0
rs634687	18	72906960	18q22.3	TSHZ1	Nose morphology (segment 11)	White et al., 2021	10.1038/s41588-020-00741-7	1
rs8110142	19	6113637	19p13.3	ACSBG2, RFX2	Upper lip morphology (segment 39)	Hoskens et al., 2021	10.1371/journal.pgen.1009528	1
rs55700449	19	30982165	19q12	ZNF536	Self-reported chin dimples	Pickrell et al., 2016	10.1038/ng.3570	1
rs73536726	19	30983438	19q12	ZNF536	Glabella	Wang et al., 2021	10.21203/rs.3.rs-604881/v1	1
rs4805059	19	34294901	19q13.11		Nose morphology (segment 47)	Indencleef et al., 2021	10.3389/fgene.2021.626403	1
rs7250869	19	33887405	19q13.11	PEPD	Nose, Maxilla	Wang et al., 2021	10.21203/rs.3.rs-604881/v1	1
rs287104	19	34290995	19q13.11	KCTD15	Nose morphology (segment 41)	Claes et al., 2018	10.1038/s41588-018-0057-4	0
rs287104	19	34290995	19q13.11	KCTD15	Nose morphology (segment 5)	White et al., 2021	10.1038/s41588-020-00741-7	0
rs287104	19	34290995	19q13.11	KCTD15	Nose morphology (segment 11)	Hoskens et al., 2021	10.1371/journal.pgen.1009528	0
rs287104	19	34290995	19q13.11	KCTD15	Nose	Wang et al., 2021	10.21203/rs.3.rs-604881/v1	0
rs35776741	19	35907515	19q13.12	KMT2B	Cheek morphology (segment 48)	Hoskens et al., 2021	10.1371/journal.pgen.1009528	1
rs148950464	19	37646755	19q13.12	ZNF585A	Upper and lower face morphology (segment 3)	Hoskens et al., 2021	10.1371/journal.pgen.1009528	1
rs145768040	19	38537365	19q13.13		Upper and lower face morphology (segment 3)	Hoskens et al., 2021	10.1371/journal.pgen.1009528	1
rs62190519	20	778043	20p13	CSNK2A1	Global facial shape (segment 1)	Hoskens et al., 2021	10.1371/journal.pgen.1009528	0
rs3803956	20	3214581	20p13	AVP	Forehead and eye morphology (segment 7)	Hoskens et al., 2021	10.1371/journal.pgen.1009528	1
rs73072675	20	4065881	20p13	RP11-352D3.2	Nose morphology (segment 21)	Hoskens et al., 2021	10.1371/journal.pgen.1009528	1
rs6139982	20	6411560	20p12.3	BMP2	Eye morphology (segment 60)	White et al., 2021	10.1038/s41588-020-00741-7	1
rs3920540	20	7067738	20p12.3	BMP2	Nasal bridge and tip morphology	Qiao et al., 2018	10.1016/j.jgg.2018.07.009	1
rs4813837	20	7637098	20p12.3	HAO1	mandible	Wang et al., 2021	10.21203/rs.3.rs-604881/v1	1
rs116792	20	9971408	20p12.2	MKKS	Nose morphology (segment 11)	White et al., 2021	10.1038/s41588-020-00741-7	1
rs195800	20	9972308	20p12.2	ANKEF1	Nose	Wang et al., 2021	10.21203/rs.3.rs-604881/v1	0
rs13040404	20	9979028	20p12.2	ANKEF1	Nose and mouth morphology (segment 2)	Hoskens et al., 2021	10.1371/journal.pgen.1009528	0
rs2073323	20	13514434	20p12.1	TASP1	Self-reported chin dimples	Pickrell et al., 2016	10.1038/ng.3570	1
rs6136885	20	19902817	20p11.23	RIN2	Forehead morphology (segment 14)	Hoskens et al., 2021	10.1371/journal.pgen.1009528	1
rs2424399	20	21632545	20p11.22	PAX1	Nasal width	Shaffer et al., 2016	10.1371/journal.pgen.1006149	1
rs6047565	20	21657602	20p11.22	PAX1	Nose morphology (segment 43)	Hoskens et al., 2021	10.1371/journal.pgen.1009528	0
rs3761292	20	21679930	20p11.22	PAX1	Nose	Wang et al., 2021	10.21203/rs.3.rs-604881/v1	0
rs73133563	20	21681092	20p11.22	PAX1	Nose	Wang et al., 2021	10.21203/rs.3.rs-604881/v1	1
rs6047635	20	21781625	20p11.22	PAX1	Nose morphology (segment 11)	White et al., 2021	10.1038/s41588-020-00741-7	1
rs6047637	20	21785073	20p11.22	PAX1	Temporal bone (segment 31)	White et al., 2021	10.1038/s41588-020-00741-7	1
rs761891	20	21879108	20p11.22	PAX1	Mandible, Zygomas	Wang et al., 2021	10.21203/rs.3.rs-604881/v1	0
rs16983329	20	22035197	20p11.22	FOXA2	Nose morphology (segment 54)	Liu C et al., 2021	10.1371/journal.pgen.1009695	0
rs927833	20	22041577	20p11.22	PAX1	Nose wing breadth	Adhikari et al., 2016	10.1038/ncomms11616	0
rs927833	20	22041577	20p11.22	LINC01432	Nostril size	Bonfante et al., 2021	10.1126/sciadv.abc6160	0
rs5840953	20	22277381	20p11.22	FOXA2	Nose	Wang et al., 2021	10.21203/rs.3.rs-604881/v1	0
rs4813454	20	22284723	20p11.22	PAX1	distance between left alare and right alare	Xiong et al., 2019	10.7554/eLife.49898	0
rs4813454	20	22284723	20p11.22	FOXA2, PAX1	Nose morphology (segment 43)	Hoskens et al., 2021	10.1371/journal.pgen.1009528	0
rs6113624	20	22286430	20p11.22	FOXA2	Nose morphology (segment 21)	White et al., 2021	10.1038/s41588-020-00741-7	0
rs1474738	20	31380309	20q11.21	DNMT3B	Global facial shape (segment 1)	White et al., 2021	10.1038/s41588-020-00741-7	1
rs6129266	20	37962422	20q12		Nose morphology (segment 5)	Hoskens et al., 2021	10.1371/journal.pgen.1009528	1
rs2206437	20	37992741	20q12	DHX35	Subnasal width	Cha et al., 2018	10.1186/s12864-018-4865-9	0
rs4812393	20	38073575	20q12	DHX35	Chin morphology (segment 13, 26)	Indencleef et al., 2021	10.3389/fgene.2021.626403	0
rs877313	20	38082252	20q12	DHX35	Nose and mouth morphology (segment 2)	White et al., 2021	10.1038/s41588-020-00741-7	0
rs10460626	20	38098820	20q12	DHX35	Mandible, Maxilla, Nose, Eyes	Wang et al., 2021	10.21203/rs.3.rs-604881/v1	0
rs6028446	20	38101545	20q12	DHX35	Self-reported chin dimples	Pickrell et al., 2016	10.1038/ng.3570	0
rs6101567	20	38105055	20q12	DHX35	Self-reported nose size	Pickrell et al., 2016	10.1038/ng.3570	0
rs1884371	20	38152841	20q12	LINC01734, DHX35	Brow ridge protrusion	Bonfante et al., 2021	10.1126/sciadv.abc6160	0
rs6129564	20	38904203	20q12	MAFB	Cranial base width	Shaffer et al., 2016	10.1371/journal.pgen.1006149	1
rs3091552	20	45440006	20q13.12	TP53RK	Nose morphology (segment 43, 45)	Indencleef et al., 2021	10.3389/fgene.2021.626403	1
rs6124893	20	45549765	20q13.12	EYA2	Nose	Wang et al., 2021	10.21203/rs.3.rs-604881/v1	1
rs6022641	20	52274008	20q13.2	CYP24A1	Philtrum morphology (segment 36)	White et al., 2021	10.1038/s41588-020-00741-7	1
rs6022644	20	52275147	20q13.2	ZNF217	Nose	Wang et al., 2021	10.21203/rs.3.rs-604881/v1	0
rs35130793	20	55792165	20q13.31	BMP7	Self-reported nose size	Pickrell et al., 2016	10.1038/ng.3570	1
rs4811827	20	55798240	20q13.31	BMP7	Nose morphology (segment 23)	White et al., 2021	10.1038/s41588-020-00741-7	0
rs736702	22	45725600	22q13.31	FBLN1	Eye morphology (segment 30)	White et al., 2021	10.1038/s41588-020-00741-7	1
rs2830606	21	28367799	21q21.3	ADAMTS1	Upper and lower face morphology (segment 3)	Hoskens et al., 2021	10.1371/journal.pgen.1009528	1
rs9980535	21	29842250	21q21.3	LINC00161	Nose	Wang et al., 2021	10.21203/rs.3.rs-604881/v1	1
rs1004164	21	36447889	21q22.12	RUNX1	Nose, Glabella ,Eyes, Zygomas	Wang et al., 2021	10.21203/rs.3.rs-604881/v1	1
rs7281993	21	37072139	21q22.12	RUNX1	Forehead	Wang et al., 2021	10.21203/rs.3.rs-604881/v1	1
rs13046671	21	45248114	21q22.3		Eye morphology (segment 15)	Hoskens et al., 2021	10.1371/journal.pgen.1009528	1
rs235258	21	46259884	21q22.3	PTTG1IP	Nose morphology (segment 22)	Hoskens et al., 2021	10.1371/journal.pgen.1009528	1
rs2877050	21	46819592	21q22.3	COL18A1	Nose morphology (segment 22)	Hoskens et al., 2021	10.1371/journal.pgen.1009528	1
rs11705307	22	49531700	22q13.33		Chin morphology (segment 27)	Hoskens et al., 2021	10.1371/journal.pgen.1009528	1
rs6529847	23	5578860	Xp22.32	NLGN4X	Forehead morphology (segment 28)	White et al., 2021	10.1038/s41588-020-00741-7	1
rs61658192	23	18096011	Xp22.13	BEND2	Nose	Wang et al., 2021	10.21203/rs.3.rs-604881/v1	1
rs12853009	23	29524393	Xp21.2	IL1RAPL1	Nose morphology (segment 21)	Hoskens et al., 2021	10.1371/journal.pgen.1009528	1
rs11795655	23	35219939	Xp21.1	FAM47B	Nose	Wang et al., 2021	10.21203/rs.3.rs-604881/v1	1
rs4354461	23	68314619	Xq13.1	PJA1	Nose	Wang et al., 2021	10.21203/rs.3.rs-604881/v1	0
rs2520378	23	69017223	Xq13.1	EDA	Global facial shape (segment 1)	White et al., 2021	10.1038/s41588-020-00741-7	1
rs11093404	23	72289467	Xq13.2	HDAC8	Intercanthal width	Shaffer et al., 2016	10.1371/journal.pgen.1006149	1
rs11093404	23	72289467	Xq13.2	HDAC8	Horizontal spacing of the inner canthi of the orbits	Lee et al., 2017	10.1371/journal.pone.0176566	1
rs5959351	23	78675583	Xq21.1	ITM2A, TBX22	Self-reported nose size	Pickrell et al., 2016	10.1038/ng.3570	1
rs1045686	23	92927634	Xq21.32	FAM133A	Eye morphology (segment 60)	White et al., 2021	10.1038/s41588-020-00741-7	1
rs11167418	23	114665177	Xq23	PLS3	Nose and mouth morphology (segment 2)	White et al., 2021	10.1038/s41588-020-00741-7	1
rs12556618	23	123421301	Xq25	STAG2	Global facial shape (segment 1)	Hoskens et al., 2021	10.1371/journal.pgen.1009528	1
rs845923	23	136943831	Xq26.3	ZIC3	Zygomatic region (segment 63)	Hoskens et al., 2021	10.1371/journal.pgen.1009528	1
rs66535024	23	136949354	Xq26.3	ZIC3	Zygoma	Wang et al., 2021	10.21203/rs.3.rs-604881/v1	0
rs4829906	23	136955404	Xq26.3	ZIC3	Zygomatic region (segment 63)	White et al., 2021	10.1038/s41588-020-00741-7	0
rs112437700	23	144270385	Xq27.3	SPANXN1	Nose morphology (segment 11)	Hoskens et al., 2021	10.1371/journal.pgen.1009528	1

## Sheet: Supplemental Table 3
Supplemental Table 3. SNPs associated with orofacial clefts through GWAS.
SNP	Chromosome	Position (hg19)	Locus	Candidate gene(s)	Phenotype	Publication	Doi
rs9439713	1	18972776	1p36.13	PAX7	nsCL/P	Leslie et al. 2017	10.1007/s00439-016-1754-7
rs742071	1	18979874	1p36.13	PAX7	nsCL/P	Dardani et al. 2020	10.1093/ije/dyaa047
rs742071	1	18979874	1p36.13	PAX7	nsCL/P	Ludwig et al. 2012	10.1038/ng.2360
rs4523542	1	60996971	1p32.1	C1orf87	nsCL/P endophenotypic score	Indencleef et al., 2021	10.3389/fgene.2021.626403
rs56399962	1	68159266	1p31.3	WLS	nsCL/P endophenotypic score	Indencleef et al., 2021	10.3389/fgene.2021.626403
rs560426	1	94553438	1p22.1	ABCA4	nsCL/P	Beaty et al. 2010	10.1038/ng.580
rs560426	1	94553438	1p22.1		nsCL/P	Ludwig et al. 2012	10.1038/ng.2360
rs66515264	1	94558110	1p22.1	ABCA4	nsCL/P	Leslie et al. 2017	10.1007/s00439-016-1754-7
rs481931	1	94570016	1p22.1	ARHGAP29	nsCL/P	Yu et al. 2017	10.1038/ncomms14364
rs1766793	1	119466374	1p12	TBX15	nsCL/P endophenotypic score	Indencleef et al., 2021	10.3389/fgene.2021.626403
rs2235371	1	209964080	1q32.2	IRF6	nsCL/P	Sun et al. 2015	10.1038/ncomms7414
rs2013162	1	209968684	1q32.2	IRF6	nsCL/P	Marazita et al. 2009	10.1159/000224636
rs861020	1	209977111	1q32.2	IRF6	nsCL/P	Ludwig et al. 2012	10.1038/ng.2360
rs12405750	1	209977844	1q32.2	IRF6	nsCL	Huang et al. 2019	10.1371/journal.pgen.1008357
rs7545542	1	209979635	1q32.2	IRF6	Unilateral CL	Curtis et al. 2021	10.1016/j.xhgg.2021.100025
rs75477785	1	209984470	1q32.2	IRF6	nsCL/P	Leslie et al. 2017	10.1007/s00439-016-1754-7
rs10863790	1	209988047	1q32.2	IRF6	nsCL/P	Beaty et al. 2010	10.1038/ng.580
rs2064163	1	210048819	1q32.2	IRF6	nsCL/P	Yu et al. 2017	10.1038/ncomms14364
rs287982	2	9972442	2p25.1	TAF1B	nsCL/P	Yu et al. 2017	10.1038/ncomms14364
rs7566780	2	16729357	2p24.2		nsCL/P	Leslie et al. 2017	10.1007/s00439-016-1754-7
rs7552	2	16733928	2p24.2	FAM49A	nsCL/P	Yu et al. 2017	10.1038/ncomms14364
rs6740960	2	42181679	2p21	PKDCC	nsCL/P	Ludwig et al. 2017	10.1093/hmg/ddx012
rs4952552	2	42198217	2p21	PKDCC	nsCL/P endophenotypic score	Indencleef et al., 2021	10.3389/fgene.2021.626403
rs7590268	2	43540125	2p21	THADA	nsCL/P	Ludwig et al. 2012	10.1038/ng.2360
rs921119	2	45272812	2p21	SIX2	nsCL/P endophenotypic score	Indencleef et al., 2021	10.3389/fgene.2021.626403
rs970797	2	177111819	2q31.1	HOXD cluster	nsCL/P endophenotypic score	Indencleef et al., 2021	10.3389/fgene.2021.626403
rs2855266	2	223072019	2q36.1	PAX3	nsCL/P endophenotypic score	Indencleef et al., 2021	10.3389/fgene.2021.626403
rs338217	3	2979676	3p26.2	DLG1	nsCL/P	Mostowska et al. 2018	10.1111/cge.13141
rs17054293	3	54724560	3p14.3		nsCL/P endophenotypic score	Indencleef et al., 2021	10.3389/fgene.2021.626403
rs4677030	3	71230514	3p13	FOXP1	nsCL/P endophenotypic score	Indencleef et al., 2021	10.3389/fgene.2021.626403
rs7632427	3	89534377	3p11.1	EPHA3	nsCL/P	Ludwig et al. 2012	10.1038/ng.2360
rs12497589	3	184464709	3q27.1	EPHB2, EPHB3	nsCL/P endophenotypic score	Indencleef et al., 2021	10.3389/fgene.2021.626403
rs76479869	3	189553372	3q28	TP63	nsCL/P	Leslie et al. 2017	10.1007/s00439-016-1754-7
rs72439195	3	189742976	3q28	P3H2	Bilateral CL	Curtis et al. 2021	10.1016/j.xhgg.2021.100025
rs1907989	4	4818925	4p16.2	MSX1	nsCL/P	Yu et al. 2017	10.1038/ncomms14364
rs2578135	4	94864577	4q22.2	GRID2	nsCL/P endophenotypic score	Indencleef et al., 2021	10.3389/fgene.2021.626403
rs7694450	4	121998104	4q27	PRDM	nsCL/P endophenotypic score	Indencleef et al., 2021	10.3389/fgene.2021.626403
rs908822	4	124906257	4q28.1	SPRY1	nsCL/P	Yu et al. 2017	10.1038/ncomms14364
rs10462065	5	44068846	5p12	FGF10	nsCL/P	Yu et al. 2017	10.1038/ncomms14364
rs57106444	5	67765894	5q13.1	PIK3R1	nsCL/P endophenotypic score	Indencleef et al., 2021	10.3389/fgene.2021.626403
rs2326766	6	6393064	6p25.1	F13A1	nsCL/P endophenotypic score	Indencleef et al., 2021	10.3389/fgene.2021.626403
rs9381107	6	9469238	6p24.3	OFCC1, TFAP2A	nsCL/P	Yu et al. 2017	10.1038/ncomms14364
rs149228310	6	51091163	6p12.3	TFAP2B	nsCL/P endophenotypic score	Indencleef et al., 2021	10.3389/fgene.2021.626403
rs788506	6	51703012	6p12.3		nsCL/P endophenotypic score	Indencleef et al., 2021	10.3389/fgene.2021.626403
rs846274	7	42061986	7p14.1	GLI3	nsCL/P endophenotypic score	Indencleef et al., 2021	10.3389/fgene.2021.626403
rs798685	7	121985541	7q31.32	FEZ1	nsCL/P endophenotypic score	Indencleef et al., 2021	10.3389/fgene.2021.626403
rs13317	8	38269514	8p11.23	FGFR1	nsCL/P	Yu et al. 2017	10.1038/ncomms14364
rs12543318	8	88868340	8q21.3		nsCL/P	Dardani et al. 2020	10.1093/ije/dyaa047
rs12543318	8	88868340	8q21.3	TANC2	nsCL/P	Leslie et al. 2017	10.1007/s00439-016-1754-7
rs12543318	8	88868340	8q21.3		nsCL/P	Ludwig et al. 2012	10.1038/ng.2360
rs12543318	8	88868340	8q21.3	MMP16	nsCL/P	Yu et al. 2017	10.1038/ncomms14364
rs957448	8	95541302	8q22.1	RAD54B	nsCL/P	Yu et al. 2017	10.1038/ncomms14364
rs72728734	8	129933720	8q24.21	CCDC26	Bilateral CL/P	Curtis et al. 2021	10.1016/j.xhgg.2021.100025
rs987525	8	129946154	8q24.21		nsCL/P	Beaty et al. 2010	10.1038/ng.580
rs987525	8	129946154	8q24.21	CCDC26	nsCL/P	Birnbaum et al. 2009	10.1038/ng.333
rs987525	8	129946154	8q24.21		nsCL/P	Dardani et al. 2020	10.1093/ije/dyaa047
rs987525	8	129946154	8q24.21		nsCL/P	Grant et al. 2009	10.1016/j.jpeds.2009.06.020
rs987525	8	129946154	8q24.21		nsCL/P	Ludwig et al. 2012	10.1038/ng.2360
rs7017252	8	129950844	8q24.21	MYC	nsCL/P	Yu et al. 2017	10.1038/ncomms14364
rs55658222	8	129976136	8q24.21	CCDC26	Unilateral CL/P	Curtis et al. 2021	10.1016/j.xhgg.2021.100025
rs55658222	8	129976136	8q24.21	CCDC26	Right unilateral CL/P	Curtis et al. 2021b	10.1002/gepi.22420
rs55658222	8	129976136	8q24.21	CCDC26	Left unilateral CL/P	Curtis et al. 2021b	10.1002/gepi.22420
rs55658222	8	129976136	8q24.21		nsCL/P	Leslie et al. 2017	10.1007/s00439-016-1754-7
rs72728755	8	129990382	8q24.21	CCDC26	Unilateral CL	Curtis et al. 2021	10.1016/j.xhgg.2021.100025
rs7871395	9	92209587	9q22.2	GADD45G	nsCL/P	Yu et al. 2017	10.1038/ncomms14364
rs3138512	9	92222453	9q22.2		nsCL/P	Dardani et al. 2020	10.1093/ije/dyaa047
rs56009112	9	94480903	9q22.31	ROR2	nsCL/P endophenotypic score	Indencleef et al., 2021	10.3389/fgene.2021.626403
rs3763605	9	96420390	9q22.31		nsCL/P endophenotypic score	Indencleef et al., 2021	10.3389/fgene.2021.626403
rs10512248	9	98259703	9q22.32	PTCH1	nsCL/P	Yu et al. 2017	10.1038/ncomms14364
rs1443434	9	100617479	9q22.33	FOXE1	nsCL/P	Marazita et al. 2009	10.1159/000224636
rs12347191	9	100619719	9q22.33	FOXE1	nsCL/P	Leslie et al. 2017	10.1007/s00439-016-1754-7
rs7078160	10	118827560	10q25.3	VAX1	nsCL/P	Beaty et al. 2010	10.1038/ng.580
rs7078160	10	118827560	10q25.3		nsCL/P	Dardani et al. 2020	10.1093/ije/dyaa047
rs7078160	10	118827560	10q25.3		nsCL/P	Ludwig et al. 2012	10.1038/ng.2360
rs7078160	10	118827560	10q25.3		nsCL/P	Mangold et al. 2010	10.1038/ng.506
rs7078160	10	118827560	10q25.3	VAX1	nsCL/P	Sun et al. 2015	10.1038/ncomms7414
rs4752028	10	118834991	10q25.3	VAX1	nsCL	Huang et al. 2019	10.1371/journal.pgen.1008357
rs10886040	10	118846294	10q25.3	VAX1	nsCL/P	Leslie et al. 2017	10.1007/s00439-016-1754-7
rs6585429	10	118893231	10q25.3	VAX1	nsCL/P	Yu et al. 2017	10.1038/ncomms14364
rs57700751	11	88354364	11q14.3	GRM5	nsCL	Huang et al. 2019	10.1371/journal.pgen.1008357
rs3741442	12	53346750	12q13.13	KRT18	nsCL/P	Yu et al. 2017	10.1038/ncomms14364
rs705704	12	56435412	12q13.2	RPS26	nsCL/P	Yu et al. 2017	10.1038/ncomms14364
rs2304269	12	72080272	12q21.1	TMEM19	nsCL/P	Yu et al. 2017	10.1038/ncomms14364
rs11116771	12	85686488	12q21.31	ALX1	nsCL/P endophenotypic score	Indencleef et al., 2021	10.3389/fgene.2021.626403
rs765366	12	86093733	12q21.31	ALX1	nsCL	Huang et al. 2019	10.1371/journal.pgen.1008357
rs9545308	13	80639405	13q31.1	SPRY2	nsCL/P	Yu et al. 2017	10.1038/ncomms14364
rs11841646	13	80679302	13q31.1		nsCL/P	Leslie et al. 2017	10.1007/s00439-016-1754-7
rs1215465	13	80691352	13q31.1		nsCL/P	Dardani et al. 2020	10.1093/ije/dyaa047
rs8001641	13	80692811	13q31.1		nsCL/P	Howe et al. 2018	10.1371/journal.pgen.1007501
rs8001641	13	80692811	13q31.1	SPRY2	nsCL/P	Ludwig et al. 2012	10.1038/ng.2360
rs7148069	14	51839645	14q22.1	LINC00640	nsCL/P	Yu et al. 2017	10.1038/ncomms14364
rs4901118	14	51856109	14q22.1	RP11-255G12.2	nsCL/P	Ludwig et al. 2017	10.1093/hmg/ddx012
rs1243573	14	95379583	14q32.13	GSC, DICER1	nsCL/P	Yu et al. 2017	10.1038/ncomms14364
rs730570	14	101142890	14q32.2	DLK1	nsCL	Huang et al. 2019	10.1371/journal.pgen.1008357
rs1258763	15	33050423	15q13.3	GREM1	nsCL/P	Ludwig et al. 2016	10.1371/journal.pgen.1005914
rs1614202	15	57716048	15q21.3		nsCL/P endophenotypic score	Indencleef et al., 2021	10.3389/fgene.2021.626403
rs1873147	15	63312632	15q22.2	TPM1	nsCL/P	Ludwig et al. 2012	10.1038/ng.2360
rs12591454	15	71876010	15q23		nsCL/P endophenotypic score	Indencleef et al., 2021	10.3389/fgene.2021.626403
rs11072494	15	74889163	15q24.1	ARID3B	nsCL/P	Leslie et al. 2017	10.1007/s00439-016-1754-7
rs28689146	15	75005575	15q24.1		nsCL/P	Ludwig et al. 2017	10.1093/hmg/ddx012
rs2283487	16	3969886	16p13.3	CREBBP	nsCL/P	Yu et al. 2017	10.1038/ncomms14364
rs8049367	16	3980445	16p13.3	CREBBP, ADCY9	nsCL/P	Sun et al. 2015	10.1038/ncomms7414
rs113689916	17	1196526	17p13.3	YWHAE	nsCL/P endophenotypic score	Indencleef et al., 2021	10.3389/fgene.2021.626403
rs2872615	17	8929845	17p13.1	NTN1	nsCL/P	Yu et al. 2017	10.1038/ncomms14364
rs4791774	17	8932119	17p13.1	NTN1	nsCL/P	Sun et al. 2015	10.1038/ncomms7414
rs36047638	17	8936364	17p13.1	NTN1	Bilateral CL/P	Curtis et al. 2021	10.1016/j.xhgg.2021.100025
rs8076457	17	8943929	17p13.1	NTN1	nsCL/P	Dardani et al. 2020	10.1093/ije/dyaa047
rs12944377	17	8947708	17p13.1	NTN1	Unilateral CL/P	Curtis et al. 2021	10.1016/j.xhgg.2021.100025
rs12944377	17	8947708	17p13.1	NTN1	nsCL/P	Leslie et al. 2017	10.1007/s00439-016-1754-7
rs1838105	17	45008935	17q21.32	WNT9B	nsCL/P	Yu et al. 2017	10.1038/ncomms14364
rs227731	17	54773238	17q22		nsCL/P	Dardani et al. 2020	10.1093/ije/dyaa047
rs227731	17	54773238	17q22		nsCL/P	Leslie et al. 2017	10.1007/s00439-016-1754-7
rs227731	17	54773238	17q22		nsCL/P	Ludwig et al. 2012	10.1038/ng.2360
rs227731	17	54773238	17q22		nsCL/P	Mangold et al. 2010	10.1038/ng.506
rs227731	17	54773238	17q22	NOG	nsCL/P	Yu et al. 2017	10.1038/ncomms14364
rs8071332	17	61141953	17q23.3	TANC2	nsCL/P	Dardani et al. 2020	10.1093/ije/dyaa047
rs9915190	17	69142628	17q24.3	SOX9	nsCL/P endophenotypic score	Indencleef et al., 2021	10.3389/fgene.2021.626403
rs759493	17	70036558	17q24.3	SOX9	nsCL/P endophenotypic score	Indencleef et al., 2021	10.3389/fgene.2021.626403
rs3746101	19	2050823	19p13.3	MKNK2	nsCL/P	Ludwig et al. 2017	10.1093/hmg/ddx012
rs4805059	19	34294901	19q13.11		nsCL/P endophenotypic score	Indencleef et al., 2021	10.3389/fgene.2021.626403
rs4812393	20	38073575	20q12	DHX35	nsCL/P endophenotypic score	Indencleef et al., 2021	10.3389/fgene.2021.626403
rs6072081	20	39261054	20q12	MAFB	nsCL/P	Leslie et al. 2017	10.1007/s00439-016-1754-7
rs17820943	20	39268516	20q12	MAFB	nsCL	Huang et al. 2019	10.1371/journal.pgen.1008357
rs13041247	20	39269074	20q12	MAFB	nsCL/P	Beaty et al. 2010	10.1038/ng.580
rs13041247	20	39269074	20q12		nsCL/P	Ludwig et al. 2012	10.1038/ng.2360
rs13041247	20	39269074	20q12	MAFB	nsCL/P	Sun et al. 2015	10.1038/ncomms7414
rs6129653	20	39275603	20q12	MAFB	nsCL/P	Yu et al. 2017	10.1038/ncomms14364
rs3091552	20	45440006	20q13.12	TP53RK	nsCL/P endophenotypic score	Indencleef et al., 2021	10.3389/fgene.2021.626403
